# Supplementary material for: Online risk exposure and anxiety among college students in China: The chain mediating role of negative attribution and interpersonal security
Source: PLoS One. 2025 Mar 19;20(3):e0319700. doi: 10.1371/journal.pone.0319700 (PMC11922264; doi:10.1371/journal.pone.0319700)
Supplement: S1 Data — (XLSX) [file pone.0319700.s001.xlsx]

## Sheet: Sheet1
	XB	FXXL1	FXXL2	FXXL3	FXQF1	FXQF2	FXQF3	FXQF4	FXXY1	FXXY2	FXXY3	FXXY4	FXJC1	FXJC2	FXJC3	FXJC4	FXJC5	Na1	Na2	Na3	Na4	Na5	An1	An2	An3	An4	An5	An6	An7	RJRJ1	RJRJ2	RJRJ3	RJRJ4	RJRJ5	RJLG1	RJLG2	RJLG3	RJZZ1	RJZZ2	RJZZ3	RJZZ4	RJXF1	RJXF2	RJXF3	RJXF4	RJXF5	RJXF6	Information breaches-M	Cyberbullying-M
1	2	1	1	1	1	1	1	1	2	1	3	1	5	5	5	5	1	2	2	2	4	2	2	1	1	3	2	3	2	1	1	1	1	1	1	1	1	1	1	1	1	1	1	1	1	1	1	1	1
2	2	2	2	2	1	1	1	2	1	1	1	2	3	2	2	1	2	2	2	3	3	3	1	1	1	2	1	1	1	1	1	1	1	1	1	1	1	1	1	1	1	1	1	1	1	1	1	2	1.25
3	2	1	1	1	1	1	1	1	1	1	1	1	1	1	1	1	1	1	1	1	1	1	1	1	1	1	1	1	1	0	1	1	1	1	1	1	1	1	1	1	1	1	1	1	1	1	1	1	1
4	1	2	1	1	1	1	1	2	1	1	1	3	1	3	2	1	3	3	3	3	2	2	1	1	1	3	1	1	1	1	1	1	1	1	1	1	1	1	1	1	1	1	1	1	0	0	1	1.33	1.25
5	2	3	3	3	3	3	3	3	3	3	3	3	3	3	3	3	3	1	1	1	1	1	1	1	1	1	1	1	1	0	1	0	0	0	1	1	0	0	1	1	0	0	1	1	0	0	0	3	3
6	2	3	2	2	2	2	1	1	1	1	1	1	1	3	3	1	4	2	2	3	3	3	1	1	1	3	1	1	3	1	1	1	1	1	1	1	1	0	1	1	1	1	1	1	1	1	1	2.33	1.5
7	2	1	1	1	1	1	1	1	1	1	1	1	1	1	1	1	2	2	2	2	1	1	1	1	1	1	1	2	2	1	1	1	1	1	1	1	1	1	1	1	1	1	1	1	1	1	1	1	1
8	2	1	2	2	2	2	1	2	1	2	1	2	2	2	2	1	2	2	1	2	1	1	1	1	1	2	1	1	1	1	1	1	1	1	1	1	1	1	1	1	1	1	1	1	1	1	1	1.67	1.75
9	2	1	2	1	1	1	1	1	1	1	1	1	1	1	1	1	1	2	1	2	2	2	1	1	1	1	1	1	1	1	1	1	1	1	1	1	0	1	0	1	1	1	1	1	1	1	1	1.33	1
10	1	1	1	1	1	1	1	1	1	1	1	1	1	1	1	1	1	2	3	2	2	2	2	1	1	3	2	2	2	0	0	1	1	1	1	1	1	1	1	1	1	1	1	1	1	1	1	1	1
11	2	1	3	1	1	1	1	1	1	1	1	1	2	2	1	2	3	2	2	3	2	3	1	1	1	2	1	1	1	0	0	1	0	1	1	1	0	0	0	1	1	1	1	1	1	0	1	1.67	1
12	2	3	3	1	1	1	1	1	1	1	1	1	2	2	1	1	3	2	3	2	2	2	1	1	1	2	1	1	1	0	1	1	1	1	1	1	1	1	1	1	1	1	0	1	1	1	1	2.33	1
13	2	3	3	2	1	1	1	1	1	1	2	1	2	2	2	1	2	3	3	3	3	3	2	2	2	2	2	2	2	0	0	0	0	0	0	0	0	1	1	1	1	1	1	1	1	1	1	2.67	1
14	2	2	2	1	1	1	1	1	1	1	1	1	1	1	1	1	1	4	4	2	2	4	1	1	1	2	1	1	1	0	1	1	1	1	1	1	1	1	1	1	1	1	1	1	1	1	1	1.67	1
15	2	3	3	2	1	1	1	1	1	1	1	1	1	1	1	1	1	2	3	2	2	2	2	1	1	2	2	2	2	0	0	1	1	1	0	0	0	1	0	1	1	0	0	0	1	0	0	2.67	1
16	2	2	2	2	2	2	2	2	2	1	1	1	1	1	1	1	1	2	2	2	2	2	1	1	1	1	1	1	2	0	1	0	0	0	1	1	1	1	0	1	1	0	1	1	1	0	1	2	2
17	2	1	1	1	1	1	1	1	1	1	1	1	2	2	1	1	1	2	2	2	3	2	2	1	1	3	2	1	2	0	1	0	0	0	1	1	1	1	1	1	1	1	1	1	1	1	1	1	1
18	1	3	3	3	3	2	4	3	3	3	3	4	3	3	3	3	4	1	2	2	2	2	1	1	1	1	1	1	1	1	1	1	1	1	1	1	1	1	1	1	1	1	1	1	1	1	1	3	3
19	2	2	2	1	1	1	1	2	1	1	1	1	2	2	2	1	2	2	2	2	2	2	1	2	1	2	1	1	2	1	1	1	0	1	1	1	0	1	1	1	0	0	1	1	1	1	1	1.67	1.25
20	2	2	3	2	1	1	1	2	1	1	1	1	2	1	2	1	1	4	2	3	3	3	2	2	1	4	2	3	2	0	1	1	0	1	1	1	1	1	1	1	1	0	0	1	1	1	1	2.33	1.25
21	2	1	2	2	1	1	1	1	1	1	1	2	2	1	1	1	3	3	3	3	3	3	2	1	1	3	1	1	1	0	1	1	1	1	1	1	1	1	1	1	1	1	1	1	1	1	1	1.67	1
22	2	2	3	2	2	2	2	2	1	1	1	2	2	2	2	2	1	3	3	2	2	2	3	3	2	3	2	2	3	0	0	0	0	0	0	0	0	0	0	0	0	0	0	0	0	0	0	2.33	2
23	2	2	4	2	1	1	1	3	1	1	1	1	2	2	3	1	2	4	3	2	3	3	1	2	1	2	1	1	2	0	1	1	0	1	0	1	1	1	1	1	1	1	1	1	1	1	1	2.67	1.5
24	2	1	3	1	1	1	1	1	1	1	1	1	1	1	1	1	1	1	1	1	1	1	1	1	1	1	1	1	1	1	1	1	1	1	1	1	1	1	1	1	1	1	1	1	1	1	1	1.67	1
25	2	2	2	1	1	1	1	1	1	1	1	1	1	1	2	1	3	1	2	2	2	2	1	1	1	2	1	1	1	0	1	1	1	1	1	1	1	1	1	1	1	1	1	1	1	1	1	1.67	1
26	1	4	1	5	1	2	1	3	1	1	1	1	4	4	4	4	4	3	3	3	3	3	3	1	3	3	1	1	1	0	0	0	0	0	0	0	0	1	0	1	0	1	1	1	1	1	1	3.33	1.75
27	2	1	1	2	1	1	1	2	1	1	1	1	1	1	1	1	1	2	3	1	3	1	1	1	1	2	1	3	3	0	1	1	0	1	0	1	0	0	1	1	0	1	0	0	0	0	1	1.33	1.25
28	1	1	3	1	1	1	1	1	1	1	1	1	1	1	1	1	1	2	2	2	3	2	1	1	1	3	1	1	1	1	1	0	1	1	0	1	0	1	0	1	1	1	1	0	1	1	1	1.67	1
29	2	1	1	1	1	1	1	1	1	1	1	1	1	3	1	1	3	2	2	2	2	2	1	1	1	2	1	1	1	0	1	1	1	1	0	0	1	1	1	1	0	1	1	1	1	1	1	1	1
30	2	2	2	3	2	1	1	1	1	1	1	1	1	1	1	1	1	1	1	1	1	1	1	2	1	2	1	2	1	1	1	1	1	1	1	1	1	1	1	1	1	1	1	1	1	1	1	2.33	1.25
31	2	2	2	2	1	1	1	1	1	1	1	1	2	2	1	1	1	3	3	2	3	3	1	2	1	2	2	2	1	0	0	1	0	0	0	1	0	1	1	1	0	0	0	1	1	1	1	2	1
32	1	1	1	1	1	1	1	1	3	1	1	1	1	1	1	1	1	2	2	2	2	2	1	1	3	3	3	2	2	0	0	0	0	0	0	0	0	0	0	0	0	0	0	0	0	0	0	1	1
33	2	1	1	1	1	1	1	1	1	1	1	1	1	1	1	1	1	2	4	2	4	2	2	1	1	2	2	1	4	0	1	1	1	1	0	0	0	1	1	1	0	0	0	0	0	0	0	1	1
34	2	1	1	2	1	1	1	1	1	1	1	1	1	1	1	1	1	1	1	1	1	1	1	1	1	1	1	1	1	1	1	1	1	1	1	1	1	1	1	1	1	1	1	1	1	1	1	1.33	1
35	2	1	1	1	1	1	1	1	1	1	1	1	1	1	2	1	2	2	2	2	3	2	2	1	1	3	1	1	1	1	1	1	1	1	1	1	1	1	1	1	1	1	1	1	1	1	1	1	1
36	2	2	3	2	1	1	1	1	1	1	1	1	2	1	2	2	2	1	1	1	1	1	1	1	1	2	1	1	1	1	1	1	1	1	1	1	1	1	1	1	1	1	1	1	1	1	1	2.33	1
37	2	1	1	1	1	1	1	1	1	1	1	1	1	1	1	1	1	4	4	1	3	4	2	1	1	4	1	1	1	1	1	1	1	1	1	1	1	1	1	1	1	1	1	1	1	1	1	1	1
38	2	2	2	2	2	2	2	2	2	2	2	2	2	2	2	2	2	2	2	2	2	2	2	2	2	2	2	2	2	0	0	0	0	0	1	0	0	0	0	0	0	0	0	0	0	0	0	2	2
39	2	2	2	2	2	2	2	2	2	2	2	2	2	2	2	2	2	2	2	2	2	2	2	2	2	2	2	2	2	0	0	0	0	0	1	0	0	0	0	0	0	0	0	0	0	0	0	2	2
40	2	1	1	1	1	1	1	1	1	1	1	1	2	1	1	1	1	3	3	3	2	3	2	3	1	2	1	3	1	0	0	1	1	1	1	1	1	1	0	1	1	1	1	1	1	1	1	1	1
41	2	2	2	2	2	2	2	2	2	2	1	2	1	1	1	1	1	2	2	2	2	2	1	1	1	1	1	1	1	0	0	0	0	0	0	0	0	0	0	0	0	0	0	0	0	0	0	2	2
42	2	2	3	1	1	1	1	2	1	1	1	1	1	1	1	1	3	2	2	3	3	2	2	1	1	3	1	1	2	0	0	1	0	1	0	0	0	1	1	1	0	0	0	1	0	1	0	2	1.25
43	2	1	3	1	1	1	1	2	1	1	1	1	1	2	1	2	1	4	4	3	3	3	2	1	1	2	2	1	1	0	0	0	0	0	0	0	0	0	0	0	0	0	0	0	0	0	0	1.67	1.25
44	1	1	3	2	2	2	3	2	1	1	1	1	1	3	3	2	4	3	3	2	3	2	2	2	3	2	1	1	2	0	0	1	0	1	0	0	0	1	1	1	0	0	1	1	1	1	0	2	2.25
45	2	3	2	4	1	1	1	1	2	1	1	1	2	2	2	1	4	2	2	1	2	2	2	1	1	3	1	2	1	1	1	1	0	1	1	1	1	1	1	1	1	1	1	1	1	1	1	3	1
46	1	1	2	2	1	2	1	1	1	1	1	1	1	2	3	1	3	2	2	2	3	2	3	3	3	2	3	3	2	0	0	0	0	0	0	0	0	0	0	0	0	0	0	0	0	0	0	1.67	1.25
47	2	3	3	3	1	2	3	2	1	1	1	1	1	1	1	1	1	2	2	2	2	2	2	2	2	1	1	1	1	1	1	1	1	1	1	1	1	1	1	1	1	1	1	1	1	1	1	3	2
48	2	3	3	1	1	2	2	2	2	1	1	1	1	1	1	1	1	1	2	2	2	1	1	1	1	1	1	1	1	1	1	1	1	1	1	1	1	1	1	1	1	1	1	1	1	1	1	2.33	1.75
49	1	1	3	1	1	1	2	1	1	1	1	1	2	2	1	1	1	1	1	2	3	2	3	1	1	3	3	1	1	0	1	1	1	1	1	1	1	1	0	1	0	1	1	1	1	1	1	1.67	1.25
50	2	1	1	1	1	2	1	1	1	1	1	1	2	1	1	2	3	2	2	1	2	2	1	1	1	2	1	1	1	0	1	0	0	1	1	1	1	1	1	1	1	1	1	1	0	0	1	1	1.25
51	2	1	3	3	2	2	2	2	1	1	1	1	3	3	3	3	3	4	4	3	3	3	1	2	2	3	2	3	1	0	0	0	0	0	0	0	0	0	0	1	1	0	0	0	0	0	0	2.33	2
52	1	2	1	2	2	1	1	1	1	1	1	1	1	2	2	2	2	1	4	1	3	4	1	1	1	2	1	1	1	1	1	1	1	1	1	1	1	1	0	1	1	1	1	1	1	1	1	1.67	1.25
53	1	3	3	3	3	2	2	2	2	1	1	2	3	3	2	1	2	2	2	2	2	2	2	2	2	2	2	1	2	1	1	1	1	1	1	1	1	1	1	1	1	1	1	1	1	1	1	3	2.25
54	2	2	3	2	2	2	2	2	1	1	1	2	2	2	2	2	3	2	2	2	2	2	2	2	2	2	2	2	1	0	1	1	0	1	1	1	1	1	0	1	1	1	1	1	0	0	1	2.33	2
55	1	3	3	3	3	3	3	3	3	3	3	3	3	3	3	3	3	3	3	3	3	3	3	3	3	3	3	2	2	0	0	0	0	1	1	1	1	0	1	1	1	1	1	1	1	1	1	3	3
56	1	1	1	1	2	2	1	1	1	1	1	1	1	1	1	1	1	1	1	2	3	1	1	1	1	1	1	1	1	0	0	0	0	0	1	1	1	1	1	1	1	1	1	1	1	1	1	1	1.5
57	2	1	1	1	1	1	1	1	1	1	1	1	1	1	1	1	1	1	1	1	1	1	1	1	1	2	1	1	1	0	0	1	1	1	1	1	1	1	1	1	1	1	1	1	1	1	1	1	1
58	1	2	2	3	3	3	2	2	2	1	1	2	5	3	3	2	3	2	2	2	2	2	2	1	2	2	2	2	2	0	1	1	1	1	1	1	1	0	1	1	1	1	1	1	1	1	1	2.33	2.5
59	2	2	1	3	1	1	1	3	1	1	1	2	2	2	2	2	2	2	2	2	2	2	3	1	2	3	2	1	2	0	0	1	0	0	1	1	0	0	0	1	0	1	1	1	0	0	0	2	1.5
60	1	1	3	3	1	1	1	1	1	1	1	1	2	2	2	2	1	2	2	2	3	2	1	1	2	2	2	1	1	1	1	1	1	1	0	0	0	0	1	1	0	1	1	1	0	0	1	2.33	1
61	2	3	2	2	1	1	1	1	1	1	1	2	1	2	2	2	2	2	2	2	2	2	1	1	2	3	1	1	1	0	0	0	0	0	0	0	0	0	0	0	0	0	0	0	0	0	0	2.33	1
62	2	1	1	1	1	1	1	1	1	1	1	1	1	1	1	1	1	3	3	2	2	2	1	1	2	4	1	1	1	0	1	1	1	1	1	1	1	1	1	1	1	1	1	1	1	1	1	1	1
63	2	2	2	1	1	1	1	1	1	1	1	1	1	1	1	1	1	1	1	1	1	1	1	1	1	1	1	1	1	1	1	1	1	1	1	1	1	1	1	1	1	1	1	1	1	1	1	1.67	1
64	2	2	2	2	1	1	1	1	1	1	1	1	1	1	1	1	1	2	2	2	2	2	1	1	1	3	2	1	2	1	1	1	1	1	1	1	1	1	0	1	0	1	1	1	0	0	1	2	1
65	2	3	3	3	2	1	1	2	1	1	2	2	2	2	2	1	2	2	2	2	2	2	2	1	2	3	2	1	2	0	0	0	0	0	0	0	0	0	0	0	0	0	0	0	0	0	0	3	1.5
66	2	3	3	4	1	2	3	3	1	1	3	4	1	2	1	2	3	3	2	3	3	3	1	1	1	2	1	1	1	1	1	1	1	1	0	1	0	1	1	1	1	1	1	1	1	1	1	3.33	2.25
67	1	1	2	3	5	2	1	3	4	1	2	2	3	2	2	1	3	2	3	4	3	3	1	2	1	4	1	1	1	0	1	0	0	0	1	1	0	0	0	1	0	1	1	1	1	1	1	2	2.75
68	2	1	1	1	1	1	1	1	1	1	1	1	3	2	2	1	2	2	2	3	2	2	2	2	1	2	2	2	1	1	1	1	1	1	1	1	1	1	1	1	1	1	1	1	1	1	1	1	1
69	2	1	1	1	1	1	1	1	1	1	1	1	1	1	1	1	1	2	2	2	3	3	1	1	1	2	1	1	1	0	1	1	0	1	1	1	0	0	0	1	0	0	0	0	0	0	1	1	1
70	2	2	2	2	1	1	1	1	1	1	1	1	1	1	1	1	1	2	2	2	2	2	1	1	1	2	1	1	1	0	1	1	0	1	1	1	1	1	0	1	1	1	1	1	1	1	1	2	1
71	2	1	1	1	1	1	1	1	1	1	1	1	1	1	1	1	1	2	2	2	2	2	2	1	1	2	1	1	2	0	0	1	1	1	0	1	1	1	1	1	1	1	1	1	1	1	1	1	1
72	2	2	2	2	1	1	1	1	1	1	1	1	1	2	1	1	2	2	2	2	2	2	1	1	1	2	1	1	1	1	1	1	0	1	0	0	1	1	1	1	0	1	1	1	1	1	1	2	1
73	2	1	2	1	1	1	1	1	1	1	1	1	1	2	1	1	1	2	2	3	2	2	1	1	1	1	1	1	1	0	1	1	1	1	0	1	1	1	1	1	1	1	1	1	1	1	1	1.33	1
74	2	1	1	1	1	1	1	1	1	1	1	1	1	1	1	1	1	2	2	2	2	2	2	1	1	2	1	1	1	1	1	1	0	1	1	1	1	1	1	1	0	1	1	1	1	1	1	1	1
75	2	1	1	1	1	1	1	2	1	1	1	1	1	2	2	1	2	1	2	1	2	2	1	1	1	2	1	1	1	1	1	1	0	1	1	1	0	1	1	1	1	1	1	1	1	1	1	1	1.25
76	2	2	4	2	2	2	2	2	2	1	1	1	3	3	3	3	3	2	2	1	2	1	1	1	1	2	1	1	1	1	1	1	1	1	1	1	1	1	1	1	1	1	1	1	1	1	1	2.67	2
77	2	1	2	1	1	1	1	1	2	1	1	1	1	1	1	1	1	2	2	1	2	1	3	1	1	2	1	1	1	1	1	1	1	1	1	1	1	1	1	1	1	1	1	1	1	1	1	1.33	1
78	2	3	3	3	3	3	3	3	3	1	1	1	1	1	1	1	1	2	2	2	2	2	2	2	2	2	2	2	2	0	0	0	0	0	0	0	0	0	0	0	0	0	0	0	0	0	0	3	3
79	2	3	2	2	1	2	1	1	1	1	1	1	2	1	1	1	2	2	2	2	3	2	2	2	3	3	2	3	2	0	1	1	0	0	1	1	1	1	1	1	0	1	1	1	1	1	1	2.33	1.25
80	2	1	2	2	1	1	1	1	1	1	1	3	3	2	3	1	4	2	2	2	2	2	1	1	1	3	1	1	1	0	1	1	1	1	1	1	1	1	1	1	1	1	1	1	1	1	1	1.67	1
81	1	1	1	1	1	1	1	1	1	1	1	1	1	1	1	1	1	2	2	2	2	2	1	1	1	1	1	1	1	1	1	1	1	1	1	1	1	1	1	1	1	1	1	1	1	1	1	1	1
82	2	3	4	3	2	2	2	2	2	2	2	2	2	2	2	2	2	2	2	2	2	2	3	2	2	4	1	1	1	0	0	0	1	1	1	1	1	1	1	1	1	1	1	1	1	1	1	3.33	2
83	2	3	3	2	2	2	2	2	2	1	1	1	1	1	1	1	1	3	3	2	2	2	1	1	1	1	1	1	1	0	0	1	0	1	1	1	1	1	1	1	1	1	1	1	1	1	1	2.67	2
84	2	1	1	1	1	1	1	1	1	1	1	1	1	1	1	1	3	2	3	3	3	3	2	2	2	2	2	1	1	1	1	1	0	1	1	1	1	1	1	1	1	1	1	1	1	1	1	1	1
85	2	1	1	1	1	1	1	1	1	1	1	1	1	1	1	1	2	1	2	3	3	2	1	1	1	2	1	1	1	1	1	1	1	1	1	1	1	1	1	1	1	0	0	1	1	1	1	1	1
86	2	3	3	2	3	3	2	2	3	3	3	3	3	3	3	2	3	3	3	3	3	3	2	2	1	3	2	1	2	0	1	1	0	1	0	0	0	0	1	1	1	1	1	1	1	1	1	2.67	2.5
87	2	2	2	2	2	2	2	2	1	1	1	1	1	1	1	1	1	2	2	3	2	2	3	2	2	2	2	2	2	0	0	0	0	0	0	0	0	0	0	0	0	0	0	0	0	0	0	2	2
88	2	2	3	1	1	1	1	1	1	1	1	1	1	1	2	1	2	2	2	2	2	2	2	1	1	2	1	1	1	0	1	1	0	1	1	1	1	1	1	1	1	1	1	1	1	1	1	2	1
89	2	1	1	1	1	1	1	1	1	1	1	1	1	2	2	2	2	2	2	2	2	2	1	1	1	2	1	1	1	0	1	1	0	1	1	1	1	1	1	1	1	1	1	1	1	1	1	1	1
90	2	1	2	2	1	1	1	1	1	1	1	1	1	1	1	1	2	2	2	2	2	2	2	2	1	2	1	1	1	0	1	0	0	1	1	1	1	1	1	1	1	0	1	1	1	1	1	1.67	1
91	1	1	1	3	1	3	3	2	1	1	1	1	1	1	1	1	3	2	2	2	3	2	3	1	2	2	1	1	1	0	0	0	0	1	1	1	1	0	0	1	0	1	1	1	1	1	0	1.67	2.25
92	1	3	3	3	3	3	3	3	3	3	3	2	2	2	2	2	2	2	2	2	2	2	2	2	2	2	2	2	2	0	0	0	0	0	0	0	0	0	0	0	0	0	0	0	0	0	0	3	3
93	1	1	3	2	3	3	3	3	1	1	1	2	2	2	2	1	1	2	3	3	3	3	2	2	2	3	2	3	2	1	1	1	0	1	1	1	1	1	1	1	1	0	0	1	1	1	1	2	3
94	2	1	1	1	1	1	1	1	1	1	1	1	1	1	1	1	1	3	2	2	2	1	1	1	1	2	1	1	1	1	1	1	1	1	1	1	1	1	1	1	0	1	1	1	1	1	1	1	1
95	2	1	2	1	2	1	1	1	1	1	1	3	2	2	2	2	2	3	3	3	2	3	2	2	1	3	2	2	1	0	0	0	0	0	0	0	0	0	0	1	0	0	0	1	1	1	0	1.33	1.25
96	2	2	3	2	1	1	1	1	2	1	1	2	3	3	3	3	2	2	2	2	3	2	1	1	2	2	1	1	1	1	1	1	0	1	1	1	1	1	1	1	1	1	1	1	1	1	1	2.33	1
97	2	1	2	2	1	1	1	2	1	1	1	1	3	3	3	3	4	2	3	3	3	3	2	2	1	3	2	1	2	0	0	0	0	1	1	0	0	1	0	1	0	0	1	1	1	1	0	1.67	1.25
98	1	2	2	2	1	1	1	1	1	1	1	1	2	2	2	1	2	3	3	3	3	3	2	1	1	4	1	1	2	1	0	0	0	1	0	0	0	0	1	1	0	1	1	1	1	0	1	2	1
99	2	3	4	3	2	1	1	3	1	1	1	1	1	1	1	1	2	2	2	2	2	1	1	1	1	4	2	1	1	1	1	1	0	0	1	1	0	0	0	1	0	1	1	1	1	1	1	3.33	1.75
100	2	1	1	1	1	1	1	1	1	1	1	1	1	1	1	1	1	1	2	2	1	1	1	1	1	2	1	1	1	1	1	1	1	1	1	1	1	1	1	1	1	1	1	1	1	1	1	1	1
101	2	1	1	5	1	1	1	1	1	1	1	1	1	1	1	1	5	2	2	3	3	3	2	1	2	2	1	1	1	1	1	1	1	1	1	1	1	1	1	1	1	1	1	1	1	1	1	2.33	1
102	2	1	1	1	1	1	1	1	1	1	1	1	1	1	1	1	1	3	1	1	1	1	1	1	1	1	1	1	1	0	0	0	0	0	1	1	1	1	1	1	1	1	1	1	1	1	1	1	1
103	2	2	2	2	2	2	1	2	1	1	2	3	2	2	3	2	4	2	2	2	3	2	2	1	2	2	2	1	1	1	1	1	1	1	1	1	1	0	0	0	0	0	0	1	0	0	1	2	1.75
104	1	1	1	1	1	1	1	1	1	1	1	1	1	1	1	1	1	1	1	4	4	4	1	1	1	1	1	1	1	0	0	1	1	1	1	1	1	1	1	1	1	1	1	1	1	1	1	1	1
105	1	2	2	2	2	2	2	2	2	2	2	2	2	2	2	2	2	2	2	2	2	2	2	2	2	2	2	2	2	0	0	1	0	1	0	1	1	1	1	1	1	0	0	1	1	1	1	2	2
106	2	2	3	4	1	1	1	1	1	1	1	1	1	1	1	1	1	3	3	3	3	3	2	2	2	2	2	2	2	0	0	0	0	0	0	0	0	0	0	0	0	0	0	0	0	0	0	3	1
107	1	1	1	1	1	1	1	1	1	1	1	1	1	1	1	1	1	2	2	2	2	2	2	2	2	3	2	1	1	0	1	0	0	1	1	1	1	0	0	1	0	0	0	1	1	1	1	1	1
108	2	4	1	1	1	1	1	1	1	1	1	1	1	1	1	1	1	1	1	1	1	1	1	1	1	1	1	1	1	1	1	1	1	1	1	1	1	1	1	1	1	1	1	1	1	1	1	2	1
109	2	1	1	1	1	1	1	2	1	1	1	1	1	1	1	1	1	2	3	2	2	2	2	1	1	2	2	1	1	1	1	1	0	1	1	1	1	1	1	1	1	1	1	1	0	0	1	1	1.25
110	2	1	1	1	1	1	1	1	1	1	1	1	1	1	1	1	1	1	1	1	1	1	1	1	1	1	1	1	1	1	1	1	1	1	1	1	1	1	1	1	1	1	1	1	1	1	1	1	1
111	1	3	3	3	3	3	3	3	3	1	1	1	1	1	1	1	1	1	1	1	1	1	1	1	1	1	1	1	1	0	0	0	0	0	0	0	0	0	1	1	1	1	1	1	1	1	1	3	3
112	1	2	2	4	1	1	1	2	1	1	1	1	1	1	1	1	2	1	2	4	1	2	1	1	1	3	1	1	2	0	1	1	0	1	1	0	1	1	1	1	1	1	0	1	1	1	0	2.67	1.25
113	1	2	2	3	2	2	2	2	2	1	1	1	2	2	2	1	2	1	2	1	3	2	2	1	1	3	1	1	1	1	1	1	1	1	1	1	1	1	1	1	1	1	1	1	1	1	1	2.33	2
114	1	3	3	2	3	2	1	1	2	1	1	1	1	3	3	1	1	3	4	1	3	3	1	1	1	3	1	1	1	0	1	0	0	1	1	1	1	1	1	1	1	1	1	1	1	1	1	2.67	1.75
115	2	3	3	2	1	1	1	1	1	1	1	1	1	1	1	1	1	3	2	3	2	3	1	1	1	1	1	1	1	1	1	1	1	1	0	0	0	1	1	1	0	1	1	1	1	1	1	2.67	1
116	2	3	2	1	1	1	1	1	1	1	1	1	1	2	1	1	2	2	1	2	3	2	1	1	2	2	1	1	1	1	1	1	0	1	1	1	1	0	1	1	0	1	1	1	1	1	1	2	1
117	1	4	4	4	4	3	3	3	3	1	1	1	1	1	1	1	1	2	3	2	3	3	2	1	1	3	1	3	1	0	1	1	1	1	1	1	1	1	1	1	1	1	1	1	1	1	1	4	3.25
118	2	2	2	2	2	2	2	2	2	1	1	1	1	1	1	1	3	3	3	3	3	3	2	1	1	1	1	1	2	1	1	1	1	1	1	1	1	1	1	1	1	1	1	1	1	1	1	2	2
119	2	3	3	3	1	1	1	1	1	1	1	1	1	3	2	2	2	2	2	2	3	2	1	1	2	2	1	1	1	1	1	1	1	1	1	1	1	1	1	1	1	1	1	1	1	1	1	3	1
120	2	2	1	3	1	1	1	3	1	1	1	1	3	3	2	1	3	2	3	2	3	2	2	1	1	3	2	1	1	0	1	1	1	1	1	0	1	1	1	1	1	0	0	1	1	1	1	2	1.5
121	2	1	1	1	1	1	1	1	1	1	1	1	1	1	1	1	3	2	1	2	2	2	1	2	2	2	1	1	1	1	1	1	0	1	1	1	1	1	1	1	0	1	1	1	1	1	1	1	1
122	2	1	1	1	1	1	1	1	1	1	1	1	1	1	4	1	2	1	1	2	2	2	1	1	1	1	1	1	1	0	1	1	1	1	1	1	1	1	1	1	1	1	1	1	1	0	1	1	1
123	2	1	2	1	1	1	1	1	1	1	1	1	1	1	1	1	1	1	1	2	2	2	1	1	1	2	1	1	1	0	1	1	1	1	1	1	1	1	1	1	1	1	1	1	1	1	1	1.33	1
124	2	1	1	1	1	1	1	1	1	1	1	1	1	1	1	1	1	2	2	2	3	2	1	1	2	2	1	1	1	0	0	0	0	0	1	1	1	0	0	1	0	1	1	1	1	1	1	1	1
125	2	1	1	1	1	1	1	1	1	1	1	1	1	1	1	1	1	1	2	2	3	1	1	1	1	3	1	1	1	0	1	1	0	1	1	1	1	1	0	1	0	1	1	1	1	1	1	1	1
126	2	2	3	2	3	2	2	2	2	2	2	2	2	2	2	2	3	2	3	2	3	3	2	2	2	3	3	3	3	0	0	0	0	1	0	0	0	0	0	1	0	1	1	0	0	0	1	2.33	2.25
127	1	1	1	1	1	1	1	1	1	1	1	1	2	3	1	1	1	3	3	3	3	3	3	1	3	3	2	2	3	0	0	0	0	0	0	0	0	0	0	1	0	0	0	0	0	0	0	1	1
128	1	3	3	3	3	3	3	3	3	3	3	3	3	3	3	3	3	2	2	2	2	2	1	1	1	2	1	2	2	1	1	1	1	1	1	1	1	1	1	1	1	1	1	1	1	1	1	3	3
129	1	4	3	5	1	1	1	1	1	1	1	1	1	1	3	1	3	4	4	4	4	4	4	4	4	4	4	4	4	0	0	0	0	0	0	0	0	0	0	0	0	0	0	0	0	0	0	4	1
130	2	2	3	3	4	5	4	3	2	1	1	1	2	2	2	2	2	3	3	3	3	3	3	4	1	3	1	2	1	0	0	0	1	1	1	1	0	0	0	1	0	0	0	0	0	0	0	2.67	4
131	1	1	1	1	1	1	1	1	1	1	1	1	2	2	2	2	1	2	3	2	2	2	2	1	1	3	1	1	1	0	1	1	1	1	1	1	1	1	1	1	1	1	1	1	0	0	1	1	1
132	1	1	1	1	1	1	1	1	1	1	1	1	1	1	1	1	1	1	1	1	1	1	1	1	1	2	1	1	1	1	1	1	1	1	1	1	1	1	1	1	1	1	1	1	1	1	1	1	1
133	1	2	2	2	2	1	1	1	1	1	1	1	1	1	1	1	1	2	3	2	2	2	2	2	2	2	1	1	1	1	1	1	1	1	1	1	1	1	1	1	1	1	1	1	1	1	1	2	1.25
134	2	2	2	2	2	1	1	1	1	1	1	1	1	1	1	1	2	2	2	2	2	2	1	1	1	1	1	1	1	1	1	1	1	1	1	1	1	1	1	1	1	1	1	1	1	1	1	2	1.25
135	2	2	2	2	2	2	2	2	2	2	2	2	2	2	2	2	2	2	2	2	3	4	2	1	1	2	2	1	2	0	1	1	1	1	1	1	1	1	1	1	1	1	1	1	1	1	1	2	2
136	1	3	3	3	3	1	1	1	1	1	1	1	1	1	1	1	1	1	1	3	2	3	1	1	1	1	1	1	1	1	1	1	1	1	1	1	1	1	1	1	1	1	1	1	1	1	1	3	1.5
137	1	4	4	1	1	1	1	1	1	1	1	1	1	1	1	1	1	2	2	2	2	2	2	2	2	2	2	2	2	0	0	0	0	0	0	0	0	0	0	0	0	0	0	0	0	0	0	3	1
138	2	2	2	2	1	1	1	1	1	1	1	1	2	2	2	2	2	2	2	1	2	2	1	1	1	2	1	1	1	0	1	1	1	1	1	1	1	1	1	1	1	1	1	1	1	1	1	2	1
139	2	1	1	1	1	1	1	1	1	1	1	1	1	1	1	1	1	2	2	2	2	2	2	2	2	2	2	2	2	0	0	0	0	0	0	0	0	0	0	0	0	0	0	0	0	0	0	1	1
140	2	2	2	2	2	3	2	2	1	1	1	1	1	2	2	2	2	2	3	2	2	2	1	1	2	3	1	1	1	1	1	1	0	1	1	1	1	1	1	1	1	1	1	1	1	1	1	2	2.25
141	2	1	1	1	1	1	1	1	1	1	1	1	2	2	2	2	2	1	1	1	2	1	1	1	1	2	1	1	1	0	1	1	0	1	1	1	1	1	1	1	1	1	1	1	1	1	1	1	1
142	1	3	1	1	1	1	1	2	2	1	1	3	3	3	3	1	3	1	2	2	3	2	2	2	1	2	1	1	1	1	1	1	1	1	1	1	1	1	1	1	1	1	1	1	1	1	1	1.67	1.25
143	1	2	3	2	2	1	1	2	1	1	1	1	1	1	1	1	1	2	2	2	3	2	2	2	2	3	2	1	3	1	1	1	0	1	1	0	0	0	0	0	0	0	0	0	1	1	1	2.33	1.5
144	1	1	1	1	1	1	1	1	1	1	1	1	1	1	1	1	1	1	1	1	1	1	1	1	1	1	1	1	1	1	1	1	1	1	1	1	1	1	1	1	1	1	1	1	1	1	1	1	1
145	2	2	3	2	1	1	1	2	1	1	1	1	1	2	2	1	2	3	3	3	3	3	3	2	1	3	2	2	2	1	1	0	0	1	0	0	1	1	1	1	0	1	1	1	1	1	1	2.33	1.25
146	2	1	2	2	1	1	1	1	1	1	1	1	2	2	2	1	2	2	2	2	2	2	2	2	1	2	2	2	1	0	1	1	1	1	1	1	1	1	1	1	1	1	1	1	1	1	1	1.67	1
147	2	2	3	3	3	3	2	1	3	2	2	1	3	3	3	3	3	4	4	2	4	4	3	2	2	2	4	2	2	0	1	1	1	1	1	1	0	1	0	1	1	0	0	1	1	0	0	2.67	2.25
148	1	3	3	3	3	3	3	3	2	3	3	3	3	3	3	3	3	2	3	2	2	2	2	2	2	2	2	2	2	0	0	0	0	0	0	1	0	0	0	1	1	0	1	1	0	0	0	3	3
149	2	2	3	3	2	1	1	1	1	1	1	1	1	1	1	1	1	3	3	3	3	3	3	2	2	3	2	1	3	0	0	1	0	1	0	0	1	1	1	1	0	1	1	1	1	1	0	2.67	1.25
151	2	1	5	3	2	1	1	1	1	1	1	3	3	1	2	1	5	4	4	4	4	4	1	2	2	4	3	2	2	1	1	1	1	1	1	1	0	1	1	1	1	1	1	1	1	0	1	3	1.25
152	2	2	3	2	1	1	1	1	1	1	1	1	2	1	3	2	3	2	4	3	4	3	2	1	1	3	2	1	1	1	1	1	1	1	1	1	0	1	1	1	1	0	1	1	1	1	1	2.33	1
153	1	1	1	1	1	1	1	1	1	1	1	1	1	1	1	1	1	2	2	4	4	4	3	3	3	2	3	2	3	0	0	0	0	0	0	0	0	0	0	0	0	0	0	0	0	0	0	1	1
154	1	1	2	1	1	3	1	3	1	1	1	1	2	1	4	1	3	3	1	2	3	3	1	2	1	3	2	2	2	1	1	1	1	1	1	1	0	0	0	1	0	1	1	1	1	0	0	1.33	2
155	2	2	1	1	1	1	1	2	1	1	1	1	2	1	1	1	2	2	2	2	2	2	1	1	1	2	1	1	1	0	1	1	0	1	1	1	1	1	1	1	1	1	1	1	1	1	1	1.33	1.25
156	2	1	1	1	1	1	1	1	1	1	1	1	1	1	1	1	1	2	2	1	1	1	1	1	1	2	1	1	1	0	1	1	0	1	1	1	1	1	1	1	0	1	1	1	1	1	1	1	1
157	2	4	4	4	3	3	2	4	2	1	1	2	3	3	3	3	3	4	3	2	4	3	2	2	2	3	1	1	1	1	1	1	1	1	0	1	1	1	1	1	1	1	0	1	1	1	1	4	3
158	1	1	1	1	1	1	1	1	1	1	1	1	1	1	1	1	1	4	4	1	3	2	4	2	1	3	3	1	1	0	0	0	0	0	0	0	0	0	0	0	0	0	1	0	1	1	1	1	1
159	1	3	3	3	1	1	1	2	2	1	1	1	5	2	4	2	5	2	3	2	3	4	2	1	2	2	1	1	1	0	1	1	1	1	1	1	1	1	1	1	1	1	1	1	1	1	1	3	1.25
160	2	3	5	2	2	2	2	2	2	3	1	2	3	4	4	1	4	4	4	4	4	4	4	3	4	4	4	4	4	0	0	0	0	0	0	0	0	0	0	0	0	1	0	0	0	0	0	3.33	2
161	1	2	3	2	2	2	1	2	2	1	3	2	2	2	2	1	3	2	2	2	2	2	2	2	1	3	2	2	2	0	0	1	1	1	1	1	1	1	1	1	1	1	1	1	1	1	1	2.33	1.75
162	2	2	3	2	2	1	1	2	1	1	1	1	1	2	2	1	1	2	2	2	2	2	1	1	2	2	1	1	1	0	0	1	1	1	1	1	1	1	1	1	1	1	1	1	1	1	1	2.33	1.5
163	1	2	3	2	2	2	2	2	1	1	1	1	1	1	1	1	1	2	2	2	2	2	2	1	1	2	2	2	2	1	1	1	0	1	1	0	0	1	1	1	0	1	1	1	1	1	1	2.33	2
164	1	2	2	1	1	1	1	1	1	1	1	2	2	2	2	1	2	2	2	2	2	2	1	1	1	2	1	1	1	1	1	1	1	1	1	1	1	1	1	1	1	1	1	1	1	1	1	1.67	1
165	2	1	2	2	1	1	1	2	1	1	1	1	3	3	3	3	4	2	2	3	3	3	1	2	3	4	2	3	2	0	0	1	0	1	0	0	0	1	0	1	0	1	1	1	1	1	1	1.67	1.25
166	2	5	1	1	1	2	2	2	2	1	1	1	1	1	1	1	1	2	2	2	2	2	2	2	2	2	2	2	2	0	0	1	1	1	1	1	1	1	1	1	1	1	1	1	1	1	1	2.33	1.75
167	2	2	4	4	2	1	4	1	2	1	1	1	1	1	1	1	1	2	3	2	2	2	2	2	2	2	2	2	2	0	0	0	0	0	0	0	0	0	0	0	0	0	0	0	0	0	0	3.33	2
168	1	2	1	2	1	1	1	2	1	1	1	1	1	2	2	1	1	1	1	2	2	1	2	1	2	2	1	1	1	1	1	1	1	1	1	1	1	1	0	1	1	1	1	1	1	1	1	1.67	1.25
169	2	2	2	1	1	1	1	2	1	1	1	1	2	1	1	1	2	2	1	2	2	2	2	1	1	2	1	1	2	0	1	1	1	1	1	1	1	1	1	1	1	1	1	1	1	1	1	1.67	1.25
170	2	2	3	2	1	1	1	2	2	1	2	2	1	1	1	1	2	2	2	2	3	2	2	2	3	4	2	2	2	0	0	1	0	0	0	0	0	1	1	1	1	0	0	0	0	0	1	2.33	1.25
171	1	1	1	1	1	1	1	1	1	1	1	1	1	1	1	1	2	2	2	1	2	2	1	1	1	1	1	1	1	1	1	1	1	1	1	1	1	1	1	1	1	1	1	1	1	1	1	1	1
172	2	2	3	2	1	2	2	4	1	1	1	1	2	2	2	2	2	2	3	3	3	3	1	2	2	4	1	2	1	1	1	0	0	1	0	1	1	0	1	1	0	1	1	1	0	0	0	2.33	2.25
173	2	1	1	1	1	1	1	1	1	1	1	1	1	1	1	1	1	2	2	1	2	2	1	1	1	2	1	1	1	1	1	1	1	1	1	1	1	1	1	1	1	1	1	1	1	1	1	1	1
174	2	1	2	1	1	1	1	1	1	1	1	1	2	2	2	3	3	2	2	2	2	2	2	4	1	3	1	1	1	0	1	1	1	1	1	1	1	1	1	1	1	1	1	1	1	1	1	1.33	1
175	2	1	1	1	1	1	1	1	1	1	1	1	1	1	1	1	1	2	2	2	2	2	1	1	1	3	1	1	1	1	1	0	0	1	0	0	0	1	0	1	0	1	1	1	1	1	1	1	1
176	2	1	3	1	1	1	1	1	1	1	3	1	1	1	2	1	2	1	2	1	1	1	2	2	1	3	2	1	1	0	1	1	0	1	1	1	1	1	1	1	1	0	1	1	1	1	1	1.67	1
177	2	1	2	4	1	1	1	2	1	1	1	3	2	3	4	3	4	2	3	2	3	2	3	1	1	1	1	2	1	1	1	1	0	1	0	1	1	1	0	1	0	0	0	1	0	0	0	2.33	1.25
178	2	1	1	2	1	1	1	1	1	1	1	1	1	1	1	1	1	2	2	3	3	2	1	1	1	2	1	1	1	0	0	1	0	0	1	1	0	0	0	0	0	0	1	0	0	0	1	1.33	1
179	2	1	4	1	1	1	1	1	1	1	1	1	1	1	1	1	1	2	2	2	2	2	1	1	1	1	1	1	1	1	1	1	1	1	1	1	1	1	1	1	1	0	1	1	0	0	1	2	1
180	2	5	5	5	5	5	5	5	5	5	5	5	5	5	5	5	5	4	4	4	4	4	4	4	4	4	4	4	4	0	0	0	0	0	0	0	0	0	0	0	0	0	0	0	0	0	0	5	5
181	2	2	2	2	3	2	2	2	1	1	1	1	2	2	2	1	2	2	2	2	2	2	1	3	2	2	4	1	1	0	0	1	1	1	0	0	0	1	1	1	1	1	1	0	1	1	1	2	2.25
182	1	3	3	4	2	2	2	2	2	2	2	2	2	2	2	2	2	2	2	2	2	2	2	2	1	3	2	2	2	1	1	1	1	1	1	1	1	1	1	1	1	1	1	1	1	1	1	3.33	2
183	1	2	1	1	2	3	2	2	2	1	1	1	4	2	3	2	3	3	3	1	1	3	1	1	1	3	1	2	1	0	0	1	1	1	0	1	0	0	0	1	1	0	1	1	1	0	0	1.33	2.25
184	1	1	1	1	1	1	1	1	1	1	1	1	1	1	1	1	1	1	1	1	1	1	1	1	1	1	1	1	1	1	1	1	1	1	1	1	1	1	1	1	1	1	1	1	1	1	1	1	1
185	2	1	4	2	1	1	1	1	1	1	1	1	2	1	1	1	1	2	4	2	3	1	1	1	1	3	1	1	1	0	1	1	0	1	1	1	1	1	0	1	0	0	0	1	1	1	1	2.33	1
186	2	2	1	1	1	1	1	1	1	1	1	1	1	1	1	1	1	1	1	1	1	1	1	1	1	1	1	1	1	1	1	1	1	1	1	1	1	1	1	1	1	1	1	1	1	1	1	1.33	1
187	2	1	1	1	1	1	1	1	1	1	1	1	1	1	1	1	1	3	3	2	2	2	1	1	1	1	1	1	1	0	1	1	1	1	1	1	1	1	1	1	1	1	1	1	1	1	1	1	1
188	2	2	2	3	2	2	1	1	1	1	1	1	1	1	1	1	1	2	2	3	3	3	3	2	2	3	2	3	2	0	0	1	0	1	0	1	1	1	1	1	0	1	0	0	1	1	0	2.33	1.5
189	2	1	1	3	3	1	1	1	1	1	1	3	4	4	5	2	2	1	1	1	2	1	4	1	1	2	1	1	1	1	1	1	1	1	1	1	1	1	1	1	1	1	1	1	1	1	1	1.67	1.5
190	2	2	3	2	2	1	1	2	1	1	1	2	2	1	2	1	2	2	2	2	2	2	2	1	2	2	2	1	1	0	1	1	0	1	1	1	1	0	0	1	1	1	1	1	1	1	1	2.33	1.5
191	2	3	3	2	3	2	1	3	1	1	2	1	1	2	1	2	2	3	2	2	3	2	3	3	2	2	2	2	2	0	0	1	0	1	0	1	0	1	1	1	1	0	0	0	0	0	0	2.67	2.25
192	2	2	3	1	1	1	1	1	1	1	1	1	1	1	1	1	1	2	2	3	3	2	1	1	1	2	1	1	2	0	0	1	1	1	1	1	1	1	1	1	1	1	1	1	1	1	1	2	1
193	2	1	1	3	1	1	1	1	1	1	1	1	1	1	1	1	1	2	2	2	2	2	2	2	2	2	2	2	2	0	0	1	1	1	0	0	0	0	0	0	0	0	0	0	0	0	0	1.67	1
194	2	2	2	3	1	1	1	1	1	1	1	1	1	1	1	1	3	2	2	2	2	2	1	1	1	2	1	1	1	0	1	1	1	1	1	1	0	1	1	1	0	0	0	0	0	0	1	2.33	1
195	2	3	2	1	1	2	2	2	1	2	3	1	4	2	2	2	3	2	2	2	2	2	1	1	1	2	1	2	1	0	1	0	0	1	1	1	1	1	1	1	1	1	1	1	1	1	1	2	1.75
196	2	1	1	1	1	1	1	1	1	1	1	1	1	1	1	1	1	2	2	2	3	2	1	1	1	3	2	2	2	1	1	1	1	1	1	1	0	0	1	1	0	1	1	1	1	1	1	1	1
197	2	1	2	1	1	1	1	1	1	1	1	1	2	2	2	1	2	2	2	2	2	2	3	2	1	2	1	1	2	0	1	1	0	1	0	0	1	1	1	1	0	0	1	1	1	1	1	1.33	1
198	2	2	1	4	2	3	2	3	2	1	2	1	2	2	2	2	2	2	2	2	3	2	1	1	2	2	2	1	1	0	1	1	0	0	0	0	0	1	1	1	0	0	0	0	0	0	0	2.33	2.5
199	2	1	1	1	1	1	1	1	1	1	1	1	1	1	1	1	2	2	1	2	2	3	1	1	1	2	1	1	1	0	1	1	0	0	1	1	1	0	1	1	0	0	0	1	1	0	1	1	1
200	1	2	2	2	2	1	1	1	1	1	1	1	1	1	1	1	1	2	3	2	3	3	2	1	1	2	1	1	1	0	1	0	0	0	1	1	1	1	1	1	1	1	1	1	1	1	1	2	1.25
201	2	1	1	1	1	1	1	1	1	1	1	1	1	1	1	1	1	2	4	3	2	2	2	1	1	3	1	1	1	0	1	1	0	0	1	1	1	1	0	1	0	1	1	1	1	0	1	1	1
202	2	3	3	1	1	1	1	1	1	1	1	1	2	2	1	1	2	1	3	3	2	2	1	1	1	1	1	1	1	0	0	1	0	1	1	1	1	1	1	1	1	1	1	1	1	1	1	2.33	1
203	2	2	3	1	1	1	1	1	1	1	1	1	1	1	3	1	3	2	2	2	2	2	1	1	1	2	2	1	1	1	0	1	0	1	0	0	0	0	0	0	0	0	1	1	1	1	0	2	1
204	2	1	2	2	1	2	1	1	1	1	1	1	3	3	3	1	2	1	2	3	1	1	3	1	1	2	2	1	1	0	0	0	0	1	0	0	0	1	1	1	0	1	0	1	0	0	0	1.67	1.25
205	2	1	1	1	1	1	1	1	1	1	1	1	1	1	1	1	1	1	2	2	2	2	1	1	1	1	1	1	1	0	0	1	1	1	1	1	1	1	1	1	1	1	1	1	1	1	1	1	1
206	1	1	2	4	2	2	1	2	1	2	2	3	3	3	3	3	3	2	2	2	2	2	2	2	2	2	2	2	2	0	0	0	0	1	0	0	0	1	0	1	1	1	1	0	1	1	1	2.33	1.75
207	2	1	1	1	1	1	1	1	1	1	1	1	1	1	1	1	1	2	2	2	2	2	2	2	2	2	2	2	2	0	0	0	0	0	0	0	0	0	0	0	0	0	0	0	0	0	0	1	1
208	2	1	1	1	1	1	1	1	1	1	1	1	2	1	3	2	2	3	3	3	2	2	2	1	1	3	2	1	1	0	0	0	0	1	0	0	0	0	0	1	0	0	0	0	0	0	0	1	1
209	1	2	2	1	2	2	1	2	1	1	1	1	3	2	3	1	3	2	2	3	4	2	1	2	2	3	1	1	1	0	0	0	0	0	1	1	1	0	0	1	0	0	0	0	0	0	0	1.67	1.75
210	2	1	1	1	1	1	1	1	1	1	1	1	1	1	1	1	1	1	1	1	1	1	1	1	1	1	1	1	1	0	0	1	0	0	1	1	0	1	1	1	1	1	1	1	1	1	0	1	1
211	2	3	1	1	1	1	1	1	1	1	1	1	1	2	2	1	2	1	4	3	3	3	2	1	1	2	1	3	2	0	1	1	0	0	1	1	1	1	1	1	0	1	1	1	1	1	0	1.67	1
212	2	1	2	1	1	2	1	1	1	1	1	1	2	1	1	1	2	2	1	2	1	1	2	1	1	2	1	1	2	0	1	1	1	1	0	1	1	1	1	1	1	0	1	1	1	1	1	1.33	1.25
213	2	1	1	1	1	2	1	2	2	1	2	2	2	2	1	1	3	2	2	2	2	2	2	2	1	3	1	1	1	0	1	1	1	1	0	1	0	1	1	1	1	1	1	1	1	1	1	1	1.5
214	2	1	1	1	1	2	1	2	2	1	2	2	1	1	1	1	2	2	2	2	2	2	1	2	1	3	1	1	1	0	1	1	1	1	0	1	1	1	1	1	1	1	1	1	1	1	1	1	1.5
215	1	2	3	2	2	1	1	2	1	1	1	1	2	2	2	2	2	2	2	2	2	2	2	1	2	2	1	1	1	0	0	0	0	0	0	0	1	1	0	1	0	1	1	1	1	1	1	2.33	1.5
216	2	2	2	2	2	2	2	3	1	1	1	3	1	1	1	1	3	2	2	2	2	3	2	1	1	2	1	1	1	1	1	1	1	1	1	1	1	0	1	1	0	0	0	0	1	1	0	2	2.25
217	2	3	2	3	1	2	1	3	1	1	1	1	1	2	2	2	4	2	3	3	2	2	1	1	1	3	2	1	2	0	1	1	0	1	1	1	1	0	1	1	0	1	1	1	1	1	1	2.67	1.75
218	2	2	2	1	1	1	1	1	1	1	1	1	2	3	3	1	3	2	2	2	2	3	1	1	1	1	1	1	1	0	1	1	0	1	1	1	1	1	0	1	0	1	1	1	1	1	1	1.67	1
219	2	2	2	2	2	2	2	2	1	1	1	2	2	2	2	1	2	2	2	2	2	2	2	1	1	1	1	1	1	0	0	1	1	0	1	1	1	1	1	1	0	1	1	1	1	1	1	2	2
220	2	2	3	1	1	1	1	3	1	1	3	3	4	3	3	2	4	2	2	2	2	2	1	1	1	4	1	2	2	0	1	1	0	1	1	0	0	0	0	1	0	1	1	1	1	1	1	2	1.5
221	2	4	3	5	1	1	1	3	1	1	1	1	1	1	3	2	3	3	3	3	3	3	1	1	1	3	1	1	1	0	1	1	1	1	1	1	0	0	0	1	1	1	1	1	0	0	0	4	1.5
222	2	2	3	2	1	1	1	1	1	1	1	1	1	2	1	1	2	1	2	4	3	3	1	1	1	3	3	1	3	0	1	1	0	1	0	1	0	0	1	1	1	1	1	1	1	1	1	2.33	1
223	2	2	3	2	2	2	1	3	1	1	1	2	2	3	2	2	3	2	2	2	2	2	1	2	2	2	1	1	2	0	0	1	0	1	1	0	0	0	0	1	0	1	1	1	0	1	1	2.33	2
224	1	2	3	2	1	2	2	2	1	1	1	1	3	3	3	1	3	2	2	3	2	2	1	1	1	3	1	1	2	0	1	1	0	1	0	1	0	1	1	1	0	1	1	0	0	0	1	2.33	1.75
225	2	2	2	2	2	2	2	2	2	2	2	2	2	2	2	2	2	2	2	2	2	2	2	2	2	2	2	2	2	0	0	0	0	0	0	0	0	0	0	0	0	0	0	0	0	0	0	2	2
226	2	2	2	1	1	1	1	1	1	1	1	1	2	3	3	2	3	2	2	2	3	2	1	1	1	2	1	1	1	0	1	1	0	1	1	1	1	0	0	1	0	1	1	1	1	1	1	1.67	1
227	2	2	3	3	1	1	1	2	1	1	2	1	2	2	2	2	2	2	2	2	2	2	2	2	2	3	1	1	1	1	1	1	0	1	1	1	1	1	1	1	1	1	1	1	1	1	1	2.67	1.25
228	2	1	1	1	1	1	1	1	1	1	1	1	1	1	1	1	3	2	3	2	2	2	2	1	1	3	2	1	2	0	1	1	1	1	0	0	0	1	0	1	0	0	0	0	0	0	0	1	1
229	2	3	3	3	3	3	3	3	3	3	3	3	3	3	3	3	3	3	3	3	2	3	2	2	2	2	2	3	2	0	0	0	0	0	0	0	0	0	0	0	0	0	0	0	0	0	0	3	3
230	1	1	1	1	1	1	1	3	1	1	1	1	4	1	3	3	3	3	3	4	4	4	2	2	1	3	3	3	3	0	1	1	0	1	0	0	0	0	0	1	0	1	1	0	1	1	1	1	1.5
231	2	3	3	3	3	3	3	3	3	3	3	3	3	3	3	3	3	3	3	3	2	3	3	3	3	2	3	2	2	0	0	0	0	0	0	0	0	0	0	0	0	0	0	0	0	0	0	3	3
232	2	1	1	1	1	1	1	1	1	1	1	1	1	1	1	1	1	2	2	2	2	2	1	1	1	2	1	2	2	1	1	1	0	1	1	1	1	1	1	1	1	1	1	1	1	1	1	1	1
233	2	1	1	1	1	1	1	1	1	1	1	1	1	1	1	1	1	1	2	2	2	1	1	1	1	2	1	1	1	0	0	1	0	1	1	0	1	0	0	1	0	1	1	1	1	1	1	1	1
234	2	1	3	1	1	1	1	2	1	1	1	3	4	4	4	2	4	1	1	2	4	2	2	2	2	3	2	2	3	0	1	1	0	1	1	1	0	0	0	1	1	1	0	1	1	0	1	1.67	1.25
235	1	2	3	2	3	2	3	2	3	3	3	3	2	3	3	2	3	3	3	1	2	3	2	1	2	3	2	2	3	0	0	1	1	0	0	1	1	1	0	0	0	1	0	0	0	0	0	2.33	2.5
236	2	2	2	2	2	2	1	2	1	1	1	1	3	2	1	2	2	3	2	2	2	1	2	2	1	4	2	2	2	1	0	0	0	0	1	1	1	1	1	1	0	1	1	1	1	1	1	2	1.75
237	2	3	3	2	2	1	1	1	1	1	1	1	2	1	1	1	2	1	2	2	3	2	2	1	2	3	1	1	1	1	1	1	1	1	1	1	1	1	1	1	1	1	1	1	1	1	1	2.67	1.25
238	1	2	2	2	2	2	2	2	2	2	2	2	1	2	2	2	2	3	3	3	3	3	3	3	3	3	3	3	3	0	0	0	0	0	0	0	0	0	0	0	0	0	0	0	0	0	0	2	2
239	2	2	2	1	1	1	1	1	1	1	1	1	1	1	1	1	2	1	1	1	3	1	1	1	1	3	1	1	1	1	1	1	0	1	0	1	1	0	0	1	1	1	1	1	1	1	1	1.67	1
240	2	3	3	3	3	3	3	3	3	3	3	3	3	3	3	3	3	2	2	2	2	2	2	2	2	2	2	2	2	0	0	0	0	0	0	0	0	0	0	0	0	0	0	0	0	0	0	3	3
241	2	1	1	2	1	1	1	1	1	1	1	1	1	1	1	1	1	1	2	1	2	1	1	1	1	2	1	1	1	1	1	1	1	1	1	1	1	1	1	1	1	1	1	1	1	1	1	1.33	1
242	1	2	2	2	2	1	1	1	1	1	1	2	3	3	3	2	3	2	2	2	3	2	2	2	2	2	1	1	1	1	1	1	1	1	1	1	1	1	0	1	1	1	1	1	1	1	1	2	1.25
243	2	2	2	3	1	1	1	1	1	1	1	1	1	1	3	1	1	1	1	3	3	2	3	1	1	2	2	1	1	0	0	1	0	1	1	1	1	1	1	1	1	1	1	1	1	1	1	2.33	1
244	2	1	1	1	1	1	1	2	1	1	1	1	1	1	2	1	2	2	3	3	3	2	2	2	1	1	1	1	1	1	1	1	1	1	1	1	1	1	1	1	1	1	1	1	1	1	1	1	1.25
245	2	1	3	1	1	1	1	1	1	1	1	1	1	1	2	2	3	3	3	3	3	4	3	2	4	3	2	3	3	0	0	0	0	1	0	0	0	0	0	1	0	0	0	0	0	0	0	1.67	1
246	1	3	3	3	3	1	1	1	3	1	1	1	1	1	1	1	1	2	3	3	3	3	1	2	1	2	2	1	2	0	1	1	1	1	0	1	1	1	1	1	0	1	1	1	1	1	1	3	1.5
247	2	2	2	2	2	1	1	1	1	1	1	1	1	1	1	1	2	2	1	1	2	1	1	1	1	2	1	1	1	1	1	1	1	1	1	1	1	1	1	1	0	1	0	0	1	1	1	2	1.25
248	2	1	1	1	1	1	1	1	1	1	1	1	2	2	2	1	1	2	2	2	2	2	2	1	2	3	1	1	2	0	0	0	0	0	1	0	0	0	1	0	0	0	1	1	1	0	1	1	1
249	2	2	2	1	1	1	1	2	1	1	1	1	1	1	1	1	2	1	2	1	3	1	1	1	1	3	1	1	1	1	1	1	1	1	1	1	1	0	0	1	0	1	1	1	1	1	1	1.67	1.25
250	2	2	2	2	2	2	2	2	2	1	1	1	1	1	1	1	1	1	3	3	2	2	2	2	1	1	1	1	1	1	1	1	1	1	1	1	1	1	1	1	1	1	1	1	1	1	1	2	2
251	2	2	2	2	2	2	2	2	1	1	1	1	1	2	2	2	2	2	2	2	2	2	2	2	2	2	2	2	2	1	1	1	1	1	1	1	1	1	1	1	1	1	1	1	1	1	1	2	2
252	1	2	2	2	2	2	2	2	2	2	2	2	2	2	2	2	2	2	2	2	2	2	2	2	2	2	2	2	2	0	0	1	0	0	1	1	1	1	1	1	1	1	1	1	1	1	1	2	2
253	2	1	1	1	1	1	1	1	1	1	1	1	1	1	1	1	1	2	2	2	2	2	1	1	1	2	2	2	1	1	1	1	1	1	1	1	1	1	1	1	1	1	1	1	1	1	1	1	1
254	2	3	1	4	2	2	1	2	1	1	1	3	1	1	1	1	1	2	2	2	3	2	1	1	1	3	1	1	1	0	0	1	0	1	0	1	1	0	0	1	0	0	0	1	1	0	0	2.67	1.75
255	1	1	1	1	1	1	1	1	1	1	1	1	2	1	1	1	2	2	2	2	3	2	1	2	2	3	1	1	1	0	0	0	0	0	0	0	0	0	0	1	0	0	0	0	0	0	0	1	1
256	2	2	3	2	2	1	1	1	1	1	1	1	1	3	2	2	2	2	2	2	2	3	2	2	1	2	2	2	2	0	0	1	0	1	0	0	0	1	1	1	1	0	1	1	1	1	1	2.33	1.25
257	1	1	1	1	1	1	1	1	1	1	1	1	1	1	1	1	1	1	1	1	2	1	1	1	1	2	1	1	1	0	1	1	1	1	1	1	1	1	1	1	1	1	1	1	1	1	1	1	1
258	2	2	2	1	1	1	1	1	1	1	1	1	1	1	1	1	1	2	2	1	2	2	1	1	1	1	1	1	1	1	1	1	1	1	1	1	1	1	1	1	1	0	0	1	0	0	1	1.67	1
259	2	2	2	2	1	1	1	2	1	1	1	1	2	2	2	2	2	3	3	3	3	3	2	2	2	2	2	2	2	0	0	1	0	1	1	1	1	1	1	1	1	1	1	1	1	1	1	2	1.25
260	2	1	2	2	1	1	1	1	1	1	1	1	1	1	1	1	1	2	2	2	2	2	1	1	1	2	1	1	1	1	1	1	1	1	1	1	1	1	1	1	1	1	1	1	1	1	1	1.67	1
261	2	1	1	1	1	1	1	1	1	1	1	1	2	1	1	1	2	3	2	3	3	3	2	2	2	1	1	2	2	0	1	1	0	1	0	1	0	1	0	1	0	0	0	0	0	0	1	1	1
262	2	1	1	1	1	1	1	1	1	1	1	1	1	1	2	1	2	4	1	1	4	4	1	1	1	1	1	1	1	1	1	1	1	1	1	1	1	1	1	1	1	1	1	1	1	1	1	1	1
263	2	1	2	2	1	1	1	1	1	1	1	1	4	4	4	2	4	1	2	2	2	2	1	1	1	2	1	2	2	1	1	1	1	1	1	1	1	0	0	1	1	1	1	1	1	1	1	1.67	1
264	2	1	1	1	1	1	1	1	1	1	1	1	1	1	1	1	1	1	3	2	2	2	1	1	1	1	1	1	1	0	0	0	0	0	1	1	1	1	1	1	1	1	1	1	1	1	1	1	1
265	1	1	1	1	1	1	1	1	1	1	1	1	1	3	3	2	2	2	2	1	2	2	1	1	1	2	1	1	1	0	1	0	1	1	1	1	0	1	1	1	0	1	1	1	1	1	1	1	1
266	2	1	1	1	1	1	1	1	1	1	1	1	2	2	2	2	2	2	2	2	2	2	1	1	1	2	1	1	1	1	1	1	1	1	1	1	1	1	1	1	1	1	1	1	1	1	1	1	1
267	2	3	3	3	3	3	3	3	3	3	3	3	3	3	3	3	3	2	2	2	2	2	2	2	2	2	2	2	2	0	0	0	0	0	0	0	0	0	0	0	0	0	0	0	0	0	0	3	3
268	1	1	1	1	1	1	1	1	1	1	1	1	2	1	1	1	3	1	1	1	1	1	1	1	1	2	1	1	1	1	1	1	1	1	1	1	1	1	1	1	1	1	1	1	1	1	1	1	1
269	2	2	1	3	1	1	1	2	1	1	1	1	2	1	1	1	2	2	2	3	2	2	2	1	1	2	1	1	1	0	0	0	0	0	1	0	1	0	0	1	1	1	1	1	0	0	1	2	1.25
270	2	1	2	1	1	1	1	2	1	1	1	1	2	2	1	2	2	2	2	2	2	2	2	2	1	2	2	2	1	1	1	1	1	1	1	1	1	1	1	1	1	1	1	1	1	1	1	1.33	1.25
271	2	1	1	1	1	1	1	1	1	1	1	1	2	2	1	1	1	2	1	1	1	2	1	1	1	3	1	1	1	1	1	1	1	1	1	1	1	1	1	1	1	0	0	1	1	1	1	1	1
272	2	2	2	2	2	2	2	2	2	1	1	1	1	1	1	1	1	4	4	4	1	1	1	1	1	1	1	1	1	1	1	1	1	1	1	1	1	1	1	1	1	1	1	1	1	1	1	2	2
273	2	1	1	1	1	1	1	1	1	1	3	3	3	1	3	3	3	2	3	2	2	2	2	2	1	1	1	1	1	1	1	1	1	1	1	1	1	1	1	1	1	0	1	1	0	1	1	1	1
274	1	2	1	4	1	1	1	1	1	1	1	1	1	1	1	1	1	1	1	1	1	1	1	1	1	1	1	1	1	1	1	0	0	0	1	1	1	1	1	1	1	1	1	1	1	1	1	2.33	1
275	2	1	2	1	1	2	1	1	1	1	1	1	2	2	2	2	2	2	2	2	2	2	3	2	3	2	2	2	2	1	1	1	1	1	1	1	1	1	1	1	1	1	0	1	1	1	1	1.33	1.25
276	2	2	2	2	1	1	1	1	1	1	1	1	2	1	2	1	1	2	2	2	1	2	1	1	1	2	1	1	1	0	1	1	0	1	1	1	1	1	1	1	1	1	0	1	1	1	1	2	1
277	2	2	2	2	2	2	2	2	2	1	1	3	2	3	2	2	3	1	2	1	1	2	2	1	1	2	1	1	1	1	1	0	0	1	1	1	1	0	1	1	0	1	1	1	1	1	1	2	2
278	1	1	1	1	1	1	1	1	1	1	1	1	2	1	1	1	1	2	2	3	2	2	2	2	2	2	1	2	2	0	0	0	0	0	1	1	1	1	1	1	1	1	1	1	1	1	1	1	1
279	2	2	1	4	1	1	1	1	1	1	1	1	1	1	3	1	1	2	2	1	3	2	2	1	1	1	3	1	1	0	1	1	1	1	1	1	0	1	1	1	0	1	1	1	1	1	1	2.33	1
280	1	1	1	1	1	1	1	1	1	1	1	1	1	1	1	1	1	1	1	1	1	1	1	1	1	1	1	1	1	1	1	1	1	1	1	1	1	1	1	1	1	1	1	1	1	1	1	1	1
281	2	1	1	3	1	1	1	1	1	1	1	1	3	2	3	2	3	2	2	2	2	2	2	1	1	2	1	1	1	0	1	1	0	1	0	0	1	1	0	1	1	1	1	1	1	1	1	1.67	1
282	2	1	1	1	1	1	1	1	1	1	1	1	1	1	1	1	1	2	2	2	2	2	2	1	1	2	1	1	1	0	1	1	1	1	1	1	1	1	1	1	1	1	1	1	1	1	1	1	1
283	1	1	1	1	1	2	1	2	1	1	1	1	2	2	2	1	1	2	2	2	3	2	3	1	1	3	1	1	1	1	1	1	1	1	1	1	1	1	1	1	1	0	0	0	1	1	1	1	1.5
284	2	2	2	2	1	1	1	1	1	1	1	1	1	1	1	1	1	1	2	1	1	2	1	1	1	1	1	1	1	1	1	1	1	1	1	1	1	1	1	1	1	1	1	1	1	1	1	2	1
285	1	1	1	1	1	1	1	1	1	1	1	1	1	1	1	1	1	2	3	2	3	3	2	1	2	2	1	2	2	1	0	1	1	1	1	1	1	1	1	1	0	1	1	1	1	1	1	1	1
286	1	2	2	1	1	1	1	1	1	1	1	1	3	2	2	2	1	2	2	2	2	2	1	1	2	1	1	1	1	0	1	1	1	1	1	1	1	1	1	1	1	1	0	1	1	1	1	1.67	1
287	2	2	2	1	1	1	1	1	1	1	1	1	1	1	1	1	1	2	2	2	2	2	2	1	1	2	1	1	1	0	1	1	0	1	1	1	1	1	1	1	1	1	1	1	1	1	1	1.67	1
288	2	1	1	2	2	2	2	3	1	1	1	1	3	3	2	1	2	2	2	2	2	2	2	2	1	2	1	2	1	0	0	1	1	1	1	1	1	1	1	1	0	1	1	1	1	1	1	1.33	2.25
289	1	4	4	4	4	3	3	3	3	3	3	3	3	3	3	3	3	2	2	1	2	1	1	1	1	1	1	1	1	1	1	1	1	1	1	1	1	1	1	1	1	1	1	1	1	1	1	4	3.25
290	1	2	2	2	2	1	1	1	1	1	1	1	1	1	1	1	1	2	2	2	2	2	2	2	2	2	2	2	2	0	0	0	0	0	1	1	1	1	1	1	1	1	1	1	1	1	1	2	1.25
291	1	3	3	1	1	1	1	1	1	1	1	1	1	1	2	1	5	4	4	4	4	4	4	4	4	4	4	4	4	0	0	1	1	1	1	1	1	1	0	0	0	0	0	0	0	0	0	2.33	1
292	1	3	3	3	3	3	3	3	3	3	3	3	3	3	3	3	3	3	3	3	3	3	3	3	3	3	3	3	3	0	0	0	0	0	1	1	1	1	1	1	1	1	1	1	1	1	1	3	3
293	2	1	2	1	1	1	1	1	1	1	1	1	1	1	1	1	1	2	2	2	2	2	3	1	1	3	2	1	1	1	1	1	1	1	1	1	1	1	1	1	1	1	1	1	0	1	1	1.33	1
294	2	3	3	3	3	1	1	1	1	1	1	1	1	1	1	1	1	2	2	2	2	2	2	2	2	2	2	2	2	0	0	1	1	1	1	1	1	1	1	1	1	1	1	1	1	1	1	3	1.5
295	2	2	2	1	1	1	1	1	1	1	1	1	1	1	1	1	1	1	1	3	3	3	1	1	1	1	1	1	1	1	1	1	1	1	1	1	1	1	1	1	1	1	1	1	1	1	1	1.67	1
296	1	2	1	1	1	1	1	1	1	1	1	1	1	1	1	1	1	3	3	3	3	3	2	2	2	2	2	2	2	0	0	0	0	0	1	1	1	1	1	1	1	1	1	1	1	1	1	1.33	1
297	1	4	4	4	4	1	1	1	1	1	1	2	1	2	2	2	2	2	2	3	2	2	2	2	2	2	2	3	2	0	0	0	0	0	0	0	0	0	0	0	0	0	0	0	0	0	0	4	1.75
298	1	2	2	2	2	1	1	1	1	1	1	1	1	1	1	1	1	2	2	2	2	2	2	2	2	2	2	2	2	0	0	1	1	1	1	1	1	1	1	1	0	1	1	1	1	1	1	2	1.25
299	2	1	1	1	1	1	1	1	1	1	1	1	3	3	3	1	3	3	3	3	3	3	3	1	1	2	2	3	3	1	1	1	0	1	1	1	1	1	1	1	1	1	1	1	1	0	1	1	1
300	2	2	2	2	2	2	1	1	1	1	1	1	1	1	1	1	1	1	1	1	1	1	1	1	1	1	1	1	1	1	1	1	1	1	1	1	1	1	1	1	1	1	1	1	1	1	1	2	1.5
301	1	1	1	1	1	1	1	1	1	1	1	1	2	1	1	1	2	1	2	1	2	2	2	1	1	1	1	1	1	0	1	1	1	1	1	1	1	1	1	1	1	1	1	1	1	1	1	1	1
302	1	1	1	1	1	1	1	1	1	1	1	1	1	1	1	1	1	1	1	1	1	1	1	1	3	3	1	1	1	1	1	0	0	0	0	0	0	0	0	0	0	0	0	0	0	0	0	1	1
303	2	1	1	2	1	1	1	1	1	1	1	1	1	1	1	1	1	2	2	2	2	2	2	2	2	2	2	2	2	0	1	0	0	0	1	1	1	1	1	1	1	1	1	1	1	1	1	1.33	1
304	1	2	2	2	2	2	2	2	1	1	1	1	1	1	1	1	1	1	1	1	1	1	1	1	1	1	1	1	1	0	0	1	1	1	1	1	1	1	1	1	1	1	1	1	1	1	1	2	2
305	1	1	2	1	1	1	1	2	1	1	2	1	1	1	2	1	3	1	2	2	2	1	2	1	1	2	1	1	1	1	1	1	1	1	1	1	1	1	1	1	1	0	0	1	1	1	1	1.33	1.25
306	1	3	3	3	3	3	4	3	3	4	3	3	4	2	3	3	3	3	3	3	3	3	2	2	3	3	2	3	1	0	0	0	0	0	0	0	0	0	0	0	0	0	0	0	0	0	0	3	3.25
307	1	3	2	2	2	2	2	2	1	1	1	1	2	2	2	2	2	2	2	2	2	2	2	2	2	2	2	2	2	1	1	0	0	0	1	1	0	0	1	1	0	0	0	0	0	0	1	2.33	2
308	2	2	2	2	2	1	1	1	1	1	1	1	2	2	1	1	1	1	2	2	2	2	1	1	1	1	1	1	1	0	0	1	1	1	1	1	1	1	1	1	1	1	1	1	1	1	1	2	1.25
309	1	2	2	2	2	2	2	2	2	1	1	1	1	2	2	2	2	2	2	2	2	2	2	1	1	2	2	1	1	0	1	1	0	1	1	1	1	1	1	1	1	1	1	1	1	1	1	2	2
310	2	1	1	1	1	1	1	1	1	1	1	1	1	1	1	1	1	1	1	1	1	1	1	1	1	1	1	1	1	1	1	1	1	1	1	1	1	1	1	1	1	1	1	1	1	1	1	1	1
311	2	1	1	2	1	1	1	1	1	1	1	1	2	2	2	2	2	3	3	3	3	3	2	1	2	3	1	2	2	0	0	0	0	0	0	0	0	0	0	0	0	0	0	0	0	0	0	1.33	1
312	1	2	2	2	2	2	2	2	2	2	2	2	2	2	2	2	2	2	2	2	2	2	3	2	1	4	2	1	2	0	0	1	1	1	1	1	1	1	1	1	1	1	1	1	1	1	1	2	2
313	1	2	1	1	1	1	1	1	1	1	1	1	1	1	1	1	1	1	3	3	4	3	1	1	2	3	1	1	1	1	1	1	1	1	1	1	1	1	1	1	1	1	1	1	1	1	1	1.33	1
314	1	2	1	1	1	1	1	1	1	1	1	1	1	1	1	1	1	2	2	3	3	3	2	1	1	2	1	1	1	0	1	1	1	1	1	1	1	1	1	1	1	1	1	1	1	1	1	1.33	1
315	1	2	1	1	1	1	1	1	1	1	1	1	2	3	2	1	2	1	1	1	4	2	1	1	1	3	1	1	1	1	1	0	1	1	0	1	1	1	1	1	1	1	1	1	1	1	1	1.33	1
316	1	2	2	3	2	2	2	3	2	1	1	1	1	1	2	1	1	2	3	2	2	3	2	1	2	2	1	2	2	1	0	1	0	1	0	0	0	0	0	1	1	0	0	0	0	0	0	2.33	2.25
317	1	4	4	4	3	3	2	1	1	1	1	1	1	1	1	1	2	2	2	2	2	2	2	2	2	3	2	2	2	0	1	1	0	0	1	1	0	0	0	1	0	1	0	1	1	1	1	4	2.25
318	1	3	3	3	2	2	2	2	2	1	1	1	1	1	1	1	1	2	2	3	2	3	3	2	2	2	2	2	2	1	1	1	1	1	1	1	1	1	1	1	1	1	1	1	1	1	1	3	2
319	1	1	2	1	1	3	1	2	1	1	1	1	2	2	2	2	3	2	2	2	2	2	1	2	2	2	1	2	1	1	1	0	0	1	0	1	1	0	1	1	1	1	1	1	1	0	1	1.33	1.75
320	1	1	1	1	1	1	1	1	1	1	1	1	1	1	1	1	1	2	3	3	2	2	2	2	1	3	2	2	2	0	0	1	0	1	1	1	1	1	0	1	1	1	1	1	1	1	1	1	1
321	1	1	1	2	1	1	1	1	1	1	1	1	1	1	1	1	1	2	2	2	2	2	2	2	2	2	2	2	2	0	0	0	0	0	0	1	0	0	0	0	0	0	1	1	0	0	0	1.33	1
322	1	1	1	1	1	1	1	1	1	1	1	1	1	1	1	1	1	2	2	4	2	2	1	1	1	3	1	1	1	1	1	1	1	1	1	1	1	1	1	1	1	1	1	1	1	1	1	1	1
323	2	3	2	3	3	3	3	2	1	1	1	1	1	2	2	1	2	3	3	3	3	3	2	2	2	3	2	2	2	0	0	0	0	0	0	0	0	0	0	1	1	1	1	1	1	1	1	2.67	2.75
324	1	3	3	3	3	3	3	3	1	1	2	2	2	2	2	2	2	2	2	2	2	2	3	2	2	2	2	3	2	0	0	0	1	0	0	0	0	0	0	1	1	1	0	0	0	0	0	3	3
325	1	1	1	1	1	1	1	1	1	1	1	1	1	1	1	1	1	2	2	4	2	2	2	1	1	2	1	1	1	0	1	1	1	1	1	1	1	1	1	1	1	1	1	1	1	1	1	1	1
326	1	2	3	1	1	1	1	1	1	1	1	3	1	3	3	3	3	3	3	2	3	3	2	2	1	2	1	1	1	0	0	1	1	1	1	1	0	1	1	1	1	1	1	1	1	1	1	2	1
327	2	3	1	1	1	1	1	2	1	1	1	1	2	2	1	1	2	1	1	1	2	2	1	1	1	2	1	2	1	0	1	1	1	1	1	1	1	1	1	1	0	1	1	1	1	1	1	1.67	1.25
328	1	1	1	1	1	1	1	1	1	1	1	1	1	1	1	1	2	2	2	1	1	1	1	1	1	1	1	1	1	1	1	1	0	1	0	0	0	1	1	1	0	0	1	0	0	0	1	1	1
329	2	1	1	3	1	1	1	1	1	1	1	1	1	2	3	1	3	2	2	2	3	2	2	2	2	2	1	1	2	0	0	0	1	1	1	1	1	1	1	1	1	1	1	1	1	1	1	1.67	1
330	1	3	3	3	1	3	1	3	3	1	1	1	2	2	2	1	3	3	3	4	3	3	3	1	3	3	1	1	2	1	1	1	0	1	1	1	1	1	1	0	0	1	1	1	1	1	1	3	2
331	2	1	2	1	1	1	1	2	1	1	3	2	2	2	1	1	3	2	2	2	3	2	1	1	1	1	1	1	1	0	1	1	0	1	1	1	0	1	1	1	1	1	1	1	0	0	0	1.33	1.25
332	2	1	1	1	1	1	1	1	1	1	1	1	1	1	1	1	1	1	2	2	2	2	1	1	1	2	1	1	1	1	1	1	1	1	1	1	1	1	0	1	1	1	1	1	1	1	1	1	1
333	1	2	2	2	2	1	1	1	1	1	1	1	1	1	1	1	1	1	1	1	1	1	1	1	1	1	1	1	1	1	1	1	1	1	1	1	1	1	1	1	1	1	1	1	1	1	1	2	1.25
334	1	3	1	3	1	2	1	1	2	2	1	1	2	2	2	2	3	2	2	2	2	2	2	2	2	2	2	2	2	0	0	0	0	0	0	0	0	0	0	0	0	0	0	0	0	0	0	2.33	1.25
335	2	1	2	1	1	1	1	1	1	1	1	1	1	1	1	1	1	2	1	2	2	2	2	1	2	2	1	1	1	0	1	1	1	1	1	1	1	1	1	1	1	1	1	1	1	1	1	1.33	1
336	2	1	2	2	1	1	1	2	1	1	1	1	1	1	1	1	2	2	3	3	3	3	2	2	2	2	2	2	2	0	0	1	1	1	1	1	1	1	1	1	0	1	1	1	1	1	1	1.67	1.25
337	2	1	1	1	1	1	1	1	1	1	1	1	1	1	1	1	3	2	3	4	2	4	2	1	4	4	2	1	2	0	1	0	0	0	0	0	0	0	0	0	0	1	0	0	1	0	0	1	1
338	1	1	1	1	1	1	1	1	1	1	1	1	1	1	1	1	1	3	3	2	4	3	2	2	1	2	2	1	1	0	0	1	0	0	1	1	1	1	1	1	0	1	1	1	1	1	0	1	1
339	1	1	1	1	1	1	1	1	1	1	1	1	1	1	1	1	1	3	3	3	3	3	2	2	2	2	2	2	2	0	1	1	0	0	1	1	1	1	0	1	0	0	0	0	0	0	0	1	1
340	1	1	1	1	1	1	1	1	1	1	1	1	1	1	1	1	1	2	3	2	2	2	2	3	2	2	2	2	2	1	1	1	1	1	0	0	1	1	1	1	1	1	0	0	0	0	0	1	1
341	1	2	3	3	2	2	1	4	1	1	1	1	3	3	3	3	3	2	3	3	3	3	2	2	2	4	1	1	1	1	1	1	1	1	1	1	1	1	1	1	1	1	1	1	1	1	1	2.67	2.25
342	2	3	3	2	1	1	1	1	1	1	1	1	1	1	1	1	2	2	2	1	3	3	1	1	3	3	4	1	1	1	1	1	1	1	1	1	1	1	1	1	1	1	1	1	1	1	1	2.67	1
343	1	3	3	3	3	3	3	3	3	3	3	3	3	3	3	3	3	2	2	2	2	2	2	2	2	2	2	2	2	0	0	1	1	1	1	1	1	1	1	1	0	1	0	0	0	0	0	3	3
344	1	1	2	2	1	2	2	3	1	1	1	2	3	3	3	1	1	1	2	2	2	2	2	1	2	2	2	1	1	0	1	0	0	0	1	1	1	1	0	1	0	0	1	1	0	1	1	1.67	2
345	2	1	1	1	1	1	1	1	1	1	1	1	1	1	1	1	1	1	1	1	1	1	1	1	1	1	1	1	1	1	1	1	1	1	1	1	1	1	1	1	1	1	1	1	1	1	1	1	1
346	2	1	2	1	1	2	2	2	2	1	2	2	2	2	2	2	2	3	3	2	2	2	2	2	2	2	2	1	1	1	1	0	1	1	1	1	1	1	1	1	1	1	1	1	0	1	1	1.33	1.75
347	1	1	2	1	1	1	1	1	1	1	1	1	3	2	2	2	2	2	3	2	2	2	2	1	1	3	1	1	1	1	1	1	0	0	1	1	1	0	0	1	1	1	0	1	0	0	1	1.33	1
348	1	1	1	1	1	1	1	1	1	1	1	1	2	3	2	1	1	1	4	4	3	4	1	2	1	3	1	3	2	1	1	1	1	1	0	1	0	1	1	1	1	1	1	1	1	1	1	1	1
349	1	1	1	1	1	1	1	1	1	1	1	1	1	3	2	1	2	2	2	2	2	2	1	1	1	2	1	1	1	0	0	1	1	1	1	1	1	1	1	1	1	1	1	1	1	1	1	1	1
350	1	1	1	1	1	1	1	1	1	1	1	1	1	1	1	1	1	2	2	2	2	2	2	1	1	2	1	2	1	0	1	1	0	0	1	1	1	0	1	1	1	1	1	1	1	1	1	1	1
351	2	1	1	1	1	1	1	1	1	1	1	1	1	2	3	1	3	2	2	2	2	2	3	2	1	3	1	2	1	0	1	1	0	1	1	1	1	1	1	1	1	1	1	1	1	1	1	1	1
352	2	1	1	1	1	1	1	1	1	1	1	1	1	1	1	1	1	1	2	2	1	2	1	1	1	2	1	1	1	1	1	1	1	1	1	1	1	1	1	1	1	1	1	1	1	1	1	1	1
353	2	3	3	2	2	1	2	2	2	1	1	1	1	1	1	1	1	3	3	2	2	3	2	1	2	3	2	2	2	0	1	1	0	0	1	1	1	1	1	1	1	1	0	1	1	1	1	2.67	1.75
354	1	1	1	1	1	1	1	1	1	1	1	1	1	1	1	1	1	1	1	1	1	1	1	1	1	1	1	1	1	0	1	1	1	1	1	1	1	1	1	1	1	1	1	1	1	1	1	1	1
355	1	1	1	1	1	1	1	1	1	1	1	1	1	1	1	1	1	2	2	2	2	2	2	2	2	2	2	2	2	0	0	0	0	0	0	0	0	0	0	0	0	0	0	0	0	0	0	1	1
356	1	1	1	1	1	1	1	1	1	1	1	1	3	1	1	1	1	2	1	2	2	1	1	1	1	1	1	1	1	0	1	1	1	1	1	1	1	1	1	1	0	1	1	1	1	1	1	1	1
357	2	1	1	1	1	1	1	1	1	1	1	1	1	1	1	1	1	2	2	2	2	2	1	1	1	2	1	1	1	0	1	1	1	1	1	1	1	1	1	1	1	1	1	1	1	1	1	1	1
358	2	2	3	2	1	1	1	1	1	1	1	1	1	1	1	1	1	4	3	3	4	3	3	1	3	3	2	2	1	0	1	0	1	1	1	1	1	1	1	1	1	1	1	1	1	1	1	2.33	1
359	1	1	1	1	1	1	1	1	1	1	1	1	2	2	2	2	2	2	2	2	2	2	1	2	2	2	2	2	2	1	1	1	1	1	1	1	1	1	1	1	1	1	1	1	1	1	1	1	1
360	1	2	3	4	2	1	1	3	1	1	1	2	3	3	3	2	3	2	2	1	2	2	1	1	1	3	1	2	2	0	0	0	0	0	1	1	0	0	0	1	0	0	1	0	1	1	1	3	1.75
361	1	1	1	1	1	1	1	1	1	1	1	1	5	5	5	1	1	3	3	4	4	3	3	2	1	3	3	1	3	0	0	0	0	0	0	1	1	0	0	1	1	0	1	1	0	0	1	1	1
362	2	1	2	1	2	2	1	2	1	1	1	1	3	2	3	3	2	4	4	3	4	3	1	1	1	2	2	3	1	0	1	1	1	1	0	1	0	1	1	1	1	1	1	0	0	0	0	1.33	1.75
363	2	1	1	1	1	1	1	4	1	1	1	1	2	2	4	1	3	2	3	2	2	2	2	2	2	4	2	1	2	0	0	0	0	0	0	1	0	1	1	1	1	1	1	1	1	1	1	1	1.75
364	1	1	1	1	1	1	1	1	1	1	1	1	1	1	2	1	2	2	2	1	1	2	1	1	1	3	1	1	1	1	1	1	1	1	1	0	1	0	0	1	1	0	0	0	0	0	1	1	1
365	1	2	2	2	2	2	2	2	2	2	2	2	2	2	2	2	2	3	3	2	3	2	2	2	2	3	1	2	1	0	0	0	0	0	0	0	0	0	0	1	1	1	1	1	1	1	1	2	2
366	1	3	3	2	1	1	2	2	1	1	1	1	1	2	2	1	2	1	2	2	2	2	2	1	1	2	1	1	1	0	0	0	0	1	0	0	0	0	0	1	1	1	1	1	1	1	1	2.67	1.5
367	1	1	1	1	1	1	1	1	1	1	1	1	1	1	1	1	1	2	2	2	2	2	2	2	2	2	2	2	2	0	0	0	0	0	0	0	0	0	0	0	0	0	0	0	0	0	0	1	1
368	2	1	2	1	1	1	1	1	1	1	1	1	1	1	1	1	2	2	3	3	3	2	2	1	2	3	1	1	1	1	1	0	0	0	0	1	1	0	0	1	1	1	1	1	1	0	1	1.33	1
369	1	1	3	3	1	1	1	1	1	1	1	1	2	1	1	1	1	2	2	2	2	2	2	1	2	3	1	1	1	1	1	1	0	1	1	1	1	1	1	1	1	1	1	1	1	1	1	2.33	1
370	2	2	2	1	1	1	1	1	1	1	1	1	1	1	1	1	2	1	1	1	1	1	1	1	1	1	1	1	1	1	0	0	0	0	1	0	1	1	1	0	0	1	1	1	1	1	1	1.67	1
371	2	3	3	3	2	1	1	2	2	1	1	1	2	2	2	2	4	2	3	2	2	3	2	2	2	3	3	1	1	1	1	1	1	1	1	1	0	0	1	1	0	1	1	1	0	0	1	3	1.5
372	2	1	1	1	1	1	1	1	1	1	1	1	1	1	1	1	1	1	4	1	4	1	2	1	1	1	1	1	1	1	1	1	1	1	1	1	1	1	1	1	1	1	1	1	1	1	1	1	1
373	1	2	2	2	2	1	1	1	1	1	1	1	1	1	1	1	1	1	1	1	1	1	1	1	1	1	1	1	1	1	1	1	1	0	0	0	0	0	0	0	0	0	0	0	0	0	0	2	1.25
374	1	2	2	2	1	1	1	1	1	1	1	1	2	2	1	1	2	2	2	2	2	1	2	2	2	2	1	2	1	1	1	1	1	1	1	1	1	1	1	1	0	1	1	1	1	1	1	2	1
375	2	2	2	3	1	1	1	2	1	1	1	1	1	1	2	1	2	2	2	2	2	2	2	1	1	2	1	1	1	1	1	1	1	1	1	1	1	1	1	1	1	1	1	1	1	1	1	2.33	1.25
376	1	1	1	1	1	3	1	1	1	1	1	1	1	2	2	1	3	1	1	4	4	4	2	1	3	4	1	1	1	1	1	1	1	1	1	1	1	1	1	1	1	1	1	1	1	1	1	1	1.5
377	2	2	3	3	1	1	1	1	1	1	1	1	1	1	1	1	2	3	3	3	3	3	3	2	1	3	2	2	2	0	0	1	1	1	1	1	1	1	0	0	1	0	0	0	0	0	1	2.67	1
378	2	1	1	1	2	1	1	2	1	1	1	1	2	2	2	2	3	3	3	3	3	3	2	1	2	3	1	2	3	1	0	1	0	1	1	1	1	1	1	1	0	1	1	1	1	1	1	1	1.5
379	1	1	1	1	1	1	1	1	1	1	1	1	1	2	2	1	1	3	2	2	2	3	2	1	1	2	1	1	1	0	1	1	1	1	1	1	1	1	1	1	1	1	1	1	1	1	1	1	1
380	2	1	2	1	1	1	1	1	2	1	1	1	1	1	1	1	1	2	3	3	2	3	2	2	2	3	2	3	3	1	1	1	0	1	0	0	0	1	1	1	1	1	1	1	1	1	1	1.33	1
381	2	3	4	2	1	1	1	3	1	1	1	1	1	2	3	1	3	1	2	2	3	2	2	1	1	2	1	1	1	1	1	1	1	1	1	1	1	1	1	1	1	1	1	1	1	1	1	3	1.5
382	1	1	2	1	2	1	1	1	1	1	1	1	2	2	3	1	2	3	3	3	4	2	1	1	1	3	1	1	1	0	1	1	0	1	1	1	1	1	1	1	1	1	0	0	0	0	1	1.33	1.25
383	1	2	2	1	1	1	1	1	1	1	1	1	1	1	1	1	1	2	2	2	2	2	2	1	1	2	1	1	1	0	1	0	0	0	1	1	1	1	1	1	1	1	1	1	1	1	1	1.67	1
384	2	2	2	1	1	1	1	1	1	1	1	1	1	1	1	1	2	1	1	1	1	2	2	1	1	2	1	1	1	1	0	1	1	1	1	1	1	1	1	1	1	1	1	1	1	1	1	1.67	1
385	2	2	2	1	1	1	1	2	1	1	1	1	2	2	2	2	3	2	2	2	3	2	2	1	1	2	1	2	1	0	1	1	0	1	1	1	1	0	0	1	0	1	1	1	1	1	1	1.67	1.25
386	2	1	1	1	1	1	1	1	1	1	1	1	1	1	1	1	2	2	2	3	3	2	2	2	1	3	1	2	1	0	0	0	0	1	0	0	0	0	0	1	1	0	0	1	1	1	1	1	1
387	2	1	4	1	1	1	1	1	1	1	1	1	2	3	2	1	3	3	3	3	3	2	2	2	1	4	3	4	3	0	0	0	0	0	0	0	0	0	0	0	0	0	0	0	1	0	0	2	1
388	2	1	1	1	1	1	1	1	1	1	1	1	2	1	1	1	1	2	2	1	1	2	1	1	1	2	1	1	1	0	1	1	1	1	1	1	1	1	1	1	1	1	1	1	1	1	1	1	1
389	1	2	1	1	1	1	1	1	1	1	1	1	1	3	3	3	3	1	1	1	2	1	1	1	1	1	1	1	1	1	1	1	1	1	1	1	1	1	1	1	1	1	1	1	1	1	1	1.33	1
390	2	2	1	1	1	1	1	1	1	1	1	1	1	2	1	2	2	1	2	2	2	2	1	1	1	1	1	1	1	0	1	1	1	1	1	1	1	1	1	1	1	1	1	1	1	1	1	1.33	1
391	2	1	1	1	1	1	1	1	1	1	1	1	1	1	1	1	1	2	2	3	3	2	1	1	1	2	2	1	1	1	1	1	1	1	1	1	1	1	1	1	0	1	1	1	1	1	1	1	1
392	1	2	2	2	2	2	2	2	2	2	2	2	2	2	2	2	2	2	2	2	2	2	1	1	1	1	1	2	2	1	1	1	1	1	1	1	1	1	1	1	1	1	1	1	1	1	1	2	2
393	1	1	1	1	1	1	1	1	1	1	1	1	2	1	1	1	2	2	1	1	1	1	1	1	1	3	1	1	1	1	1	0	1	1	0	0	1	1	0	1	1	1	1	1	1	1	1	1	1
394	1	1	1	1	1	1	1	1	1	1	1	1	1	1	1	1	1	4	3	2	3	3	1	1	1	4	1	1	1	1	1	1	1	1	0	1	1	1	1	1	1	1	1	1	0	0	1	1	1
395	2	2	1	1	1	1	1	1	1	1	1	1	1	2	2	1	2	2	2	2	2	2	2	1	1	4	1	1	1	0	0	0	0	0	1	0	0	0	0	1	0	1	1	1	1	1	1	1.33	1
396	2	1	1	2	1	1	1	1	1	1	1	1	1	1	1	1	1	2	2	1	2	1	1	1	1	1	1	1	1	1	1	0	0	1	1	1	1	1	1	1	1	1	1	1	1	1	1	1.33	1
397	1	1	2	1	1	1	1	1	1	1	1	2	2	2	2	1	3	2	3	2	3	2	2	2	1	3	1	2	2	0	1	1	0	0	1	0	0	0	0	1	0	0	1	0	1	0	0	1.33	1
398	2	3	2	2	1	1	1	1	1	1	1	1	1	3	3	3	4	1	3	2	1	1	2	1	1	3	2	1	1	0	1	1	1	1	1	1	1	1	1	1	1	1	1	1	1	1	1	2.33	1
399	1	1	1	1	1	2	1	1	1	1	1	1	2	2	2	2	2	1	3	2	3	2	1	1	1	1	1	1	1	1	1	1	1	1	1	1	1	1	0	1	1	0	0	1	1	1	1	1	1.25
400	1	3	2	2	1	1	1	2	1	1	1	1	2	1	1	1	2	2	3	3	2	2	2	1	2	3	2	1	1	0	0	0	0	0	1	1	0	0	0	1	0	0	0	0	1	1	0	2.33	1.25
401	1	1	1	1	1	1	1	1	1	1	1	1	3	1	3	1	2	1	1	2	2	2	1	1	1	1	1	1	1	0	1	1	1	1	1	1	1	1	1	1	1	1	1	1	1	1	1	1	1
402	1	1	1	1	1	1	1	1	1	1	1	1	1	1	1	1	1	1	2	2	4	2	2	1	1	2	1	1	1	0	1	1	1	1	1	1	1	1	1	1	1	1	1	1	1	1	1	1	1
403	1	1	1	2	1	1	1	1	1	1	1	1	1	2	1	1	1	2	2	2	3	2	1	2	3	2	1	2	2	0	0	0	0	1	1	0	1	1	1	1	0	0	1	1	1	1	1	1.33	1
404	1	1	1	1	1	1	1	2	1	1	1	1	1	1	1	1	2	3	3	2	3	3	2	2	2	3	2	3	2	0	0	0	0	0	1	1	0	0	0	1	0	0	0	0	0	0	0	1	1.25
405	1	1	1	1	1	1	1	1	1	1	1	1	1	1	1	1	1	2	2	4	4	4	1	1	1	4	2	1	1	1	1	1	1	1	1	1	1	1	1	1	1	1	0	1	1	1	1	1	1
406	1	1	1	1	1	1	1	1	1	1	1	1	2	2	2	1	2	2	1	2	1	2	3	1	1	2	1	1	1	1	1	1	1	1	1	1	1	1	1	1	1	1	1	1	1	1	1	1	1
407	1	1	1	1	1	1	1	1	1	1	1	1	2	1	1	1	2	2	2	3	3	2	2	1	3	3	2	2	2	0	1	1	1	1	1	1	1	1	1	1	1	1	1	1	1	1	1	1	1
408	1	1	2	1	1	1	1	1	1	1	2	2	2	2	2	1	3	2	2	2	2	2	1	2	1	2	2	2	1	1	1	1	1	1	1	1	1	1	1	1	1	1	1	1	0	1	1	1.33	1
409	1	1	1	1	1	1	1	1	1	1	1	1	1	3	1	2	1	1	2	2	2	2	1	1	1	3	1	1	1	0	0	0	0	0	1	1	0	0	0	1	0	0	1	0	0	0	0	1	1
410	2	1	1	1	1	1	1	2	1	1	1	1	2	3	2	2	2	2	3	2	2	2	2	2	2	3	1	2	2	0	0	1	0	0	0	0	1	1	1	1	1	1	1	1	1	1	1	1	1.25
411	2	2	2	1	2	1	2	3	1	1	1	2	1	1	2	1	3	2	3	2	3	3	3	2	2	3	1	2	1	0	1	1	0	1	1	1	1	1	1	1	0	1	1	1	1	1	1	1.67	2
412	1	1	1	1	1	1	1	1	1	1	1	1	1	1	2	1	2	2	3	3	2	2	3	1	1	2	1	2	1	0	1	0	0	1	1	1	1	1	1	1	0	1	1	1	0	0	1	1	1
413	1	1	1	1	1	1	1	1	1	1	1	1	1	1	1	1	1	1	1	1	1	1	1	1	1	1	1	1	1	1	1	1	1	1	1	1	1	1	1	1	1	1	1	1	1	1	1	1	1
414	1	1	1	1	1	1	1	1	2	1	1	1	2	2	2	2	2	1	2	2	2	2	1	1	1	2	1	2	1	0	0	0	0	0	1	1	0	0	0	1	0	0	0	0	1	1	1	1	1
415	2	2	2	1	1	2	1	3	1	1	1	1	2	3	3	1	2	3	3	3	3	3	2	1	1	3	1	1	2	0	0	1	0	1	1	1	1	0	1	1	1	1	1	1	0	0	1	1.67	1.75
416	2	1	2	3	1	1	1	1	1	1	1	1	1	1	1	1	1	2	3	2	2	2	1	1	1	1	1	1	1	0	0	0	0	0	0	1	0	0	0	1	0	1	1	1	1	1	1	2	1
417	1	1	1	1	1	1	1	1	1	1	1	1	2	2	3	1	3	2	3	3	3	3	2	1	1	2	2	1	1	0	1	1	1	1	0	0	0	1	1	1	0	1	1	1	1	1	1	1	1
418	1	2	2	1	1	1	1	1	1	1	1	1	1	1	1	1	1	2	3	2	2	3	2	2	2	2	2	1	1	1	1	0	0	0	1	1	1	1	0	1	1	1	1	1	1	1	1	1.67	1
419	2	1	1	1	1	1	1	2	1	1	1	1	1	3	4	3	3	3	4	2	2	2	3	1	1	2	1	1	1	0	0	1	0	1	1	1	0	0	0	1	0	1	0	0	1	0	1	1	1.25
420	1	1	1	1	1	1	1	1	1	1	1	1	1	1	1	1	1	1	3	3	3	3	2	1	2	3	2	2	1	1	0	1	0	1	1	1	1	1	1	1	1	1	1	1	1	1	1	1	1
421	1	1	1	1	1	1	1	1	1	1	1	1	1	1	1	1	1	1	1	1	1	1	2	1	1	2	1	1	1	0	0	0	0	0	1	1	1	1	0	1	1	1	1	1	1	1	1	1	1
422	1	1	1	1	1	1	1	1	1	1	1	1	2	3	2	1	2	3	3	3	2	3	2	1	1	3	1	1	2	1	1	1	0	1	1	1	1	1	1	1	1	1	1	1	1	0	0	1	1
423	1	1	3	1	1	2	1	3	1	1	1	1	3	3	3	3	3	3	3	3	3	3	2	2	1	3	2	1	2	1	0	1	0	1	1	1	0	1	0	1	0	0	1	1	1	1	0	1.67	1.75
424	2	1	1	1	1	1	1	1	1	1	1	1	1	1	1	1	2	1	1	1	2	1	1	1	1	2	1	1	1	1	1	1	1	1	1	1	0	1	1	1	1	1	1	1	1	1	1	1	1
425	2	2	2	2	2	2	1	2	1	1	2	1	2	2	2	2	3	2	3	3	2	2	2	2	2	2	2	2	2	0	0	1	0	1	0	0	1	0	0	1	1	1	0	1	1	1	1	2	1.75
426	2	1	1	1	1	1	1	1	1	1	1	1	1	1	1	1	1	2	1	1	1	1	1	2	2	2	1	1	1	0	1	1	1	1	1	1	1	1	1	1	0	1	1	1	1	1	1	1	1
427	2	2	1	1	1	1	2	2	1	1	1	1	1	1	1	1	2	2	2	2	2	2	2	1	2	2	1	1	1	1	1	1	1	1	1	0	0	1	1	1	1	0	0	0	1	1	0	1.33	1.5
428	2	1	1	1	1	1	1	2	1	1	1	1	1	1	1	1	1	2	2	3	3	2	1	1	1	4	1	1	1	0	0	1	0	1	1	1	1	1	1	1	1	1	1	1	1	1	1	1	1.25
429	1	1	1	1	1	1	1	1	1	1	1	1	1	1	1	1	1	1	2	2	2	1	1	1	1	1	1	1	1	0	1	1	1	1	1	1	1	0	0	1	0	1	1	1	0	0	1	1	1
430	2	1	1	3	1	1	1	1	1	1	1	1	1	1	1	1	1	2	2	2	3	2	1	1	1	2	2	1	1	1	1	1	1	1	1	1	0	1	1	1	1	1	1	1	1	0	1	1.67	1
431	1	2	1	2	1	1	1	1	1	1	1	1	1	2	2	2	2	1	1	2	2	2	2	2	2	2	2	1	1	1	0	1	0	1	1	1	1	1	1	1	1	1	1	1	1	1	1	1.67	1
432	1	3	3	3	3	3	3	3	2	2	3	2	2	2	2	2	2	2	2	2	2	2	2	2	2	2	1	1	1	1	1	1	1	1	1	1	1	1	1	1	1	1	1	1	1	1	1	3	3
433	1	3	3	3	3	3	3	3	3	3	3	3	3	3	3	3	3	2	3	2	3	3	3	3	3	3	3	3	2	1	0	1	1	1	1	1	1	0	1	1	1	1	1	1	1	1	1	3	3
434	1	1	2	2	1	1	1	2	1	1	1	1	3	2	2	1	2	2	2	1	2	2	2	2	1	3	1	2	1	0	0	0	0	1	1	1	1	0	0	1	0	0	0	0	0	0	0	1.67	1.25
435	1	2	2	2	3	2	1	2	1	1	1	1	2	2	2	1	2	2	2	4	3	2	2	2	2	4	2	2	2	0	0	0	0	1	1	1	0	0	0	1	1	0	0	1	0	0	0	2	2
436	1	1	1	1	1	1	1	1	1	1	1	3	1	1	1	1	1	3	3	3	2	2	3	1	2	3	2	1	1	1	1	1	1	1	1	1	1	1	1	1	1	1	1	1	1	1	0	1	1
437	1	1	1	1	1	1	1	1	1	1	1	1	1	1	1	1	1	2	2	2	2	2	2	1	1	3	1	1	1	1	1	1	1	1	1	1	1	1	1	1	1	1	1	1	1	1	0	1	1
438	2	2	2	1	1	1	1	1	1	1	1	1	2	2	2	2	2	2	2	2	2	2	2	1	2	2	1	1	1	1	1	1	1	1	1	1	1	1	1	1	1	1	1	1	1	1	1	1.67	1
439	2	1	1	1	1	1	1	1	1	1	1	1	1	1	1	1	1	1	1	1	2	1	2	1	1	2	1	1	1	1	1	1	1	1	1	1	1	1	1	1	1	1	1	1	1	1	1	1	1
440	2	1	1	1	1	1	1	1	1	1	1	1	1	1	1	1	1	1	1	1	1	1	1	1	1	1	1	2	1	1	1	1	1	1	0	0	1	1	1	1	1	1	1	1	1	1	0	1	1
441	2	1	1	1	1	1	1	1	1	1	1	1	1	1	1	1	2	3	3	2	2	3	1	1	1	3	1	1	1	1	1	1	1	1	1	1	1	1	1	1	1	1	1	1	1	1	1	1	1
442	2	1	1	1	1	1	1	1	1	1	1	1	1	1	1	1	5	2	3	3	3	3	1	1	1	2	1	1	1	0	1	1	1	1	1	1	1	1	1	1	1	1	1	1	1	1	1	1	1
443	2	1	2	2	2	1	1	1	1	1	1	1	2	2	2	2	2	2	3	2	2	2	2	2	1	2	1	1	1	0	1	1	1	1	1	1	1	1	1	1	1	1	1	1	1	1	1	1.67	1.25
444	1	1	1	1	1	1	1	1	1	1	1	1	1	1	1	1	1	4	4	4	4	4	1	1	1	4	1	1	1	0	1	1	1	1	1	1	1	1	1	1	1	1	1	1	1	1	1	1	1
445	1	3	3	3	3	3	3	3	3	3	3	3	3	3	3	3	3	1	2	3	3	2	2	1	2	2	1	1	1	1	1	0	0	0	1	1	1	1	1	1	1	1	1	1	1	1	1	3	3
446	1	1	1	1	1	1	1	1	5	1	1	1	3	3	3	2	1	2	4	4	3	4	2	1	1	4	1	1	3	1	1	1	1	1	1	1	1	1	1	1	1	1	1	1	1	1	1	1	1
447	2	3	3	3	3	3	3	3	3	3	3	3	3	3	3	3	3	2	2	3	3	3	2	1	1	2	1	1	1	1	1	1	1	1	1	1	1	1	1	1	1	1	1	1	1	1	1	3	3
448	2	3	4	2	2	2	2	3	2	2	2	2	3	3	3	3	3	3	4	3	4	3	2	1	2	2	2	1	1	0	1	1	1	1	1	1	0	1	0	1	1	0	0	1	1	0	0	3	2.25
449	2	1	1	1	1	1	1	1	1	1	1	1	1	1	1	1	1	1	1	1	1	1	1	1	1	1	1	1	1	1	1	1	1	1	1	1	1	1	1	1	1	1	1	1	1	1	1	1	1
450	2	1	1	1	1	1	1	1	1	1	1	1	1	1	1	1	1	2	2	2	2	2	1	1	1	1	1	1	1	0	0	1	1	1	0	0	0	0	0	0	0	0	0	0	0	0	0	1	1
451	2	2	3	4	3	2	2	2	1	1	1	1	1	2	2	2	2	3	3	3	3	3	3	2	2	3	3	3	3	0	0	0	0	0	0	0	0	0	0	1	0	0	1	0	1	1	1	3	2.25
452	1	1	1	1	1	1	1	1	1	1	1	1	1	1	1	1	1	1	2	1	1	1	4	3	3	2	2	2	4	0	0	0	1	0	0	0	1	0	0	0	0	0	1	1	1	1	1	1	1
453	2	3	3	3	3	3	3	3	3	3	3	3	3	3	3	3	3	3	3	3	3	3	3	2	2	3	2	1	1	1	1	1	1	1	1	1	1	1	1	1	1	1	1	1	1	1	1	3	3
454	2	1	1	1	1	1	1	1	1	1	1	2	1	1	1	1	5	4	4	4	4	4	4	3	1	4	2	1	4	0	1	1	0	0	0	0	0	0	0	1	1	1	1	1	1	1	0	1	1
455	2	3	3	3	3	3	3	3	3	3	3	3	3	3	3	3	3	3	3	3	3	3	3	3	3	3	3	3	3	0	0	0	0	0	0	0	0	0	0	0	0	0	0	0	0	0	0	3	3
456	2	3	1	2	1	1	1	1	1	1	1	1	1	1	1	1	1	4	4	4	4	4	3	3	3	3	3	3	3	0	0	0	0	0	0	0	0	0	0	0	0	0	0	0	0	0	0	2	1
457	1	1	1	3	1	1	1	1	1	1	1	1	1	1	1	1	1	1	1	1	4	4	1	1	1	1	1	1	1	0	0	0	0	0	0	0	0	0	0	0	0	0	0	0	0	0	0	1.67	1
458	2	3	2	1	1	1	1	1	1	1	1	1	1	1	1	1	1	1	1	1	1	1	1	1	1	1	1	1	1	1	1	0	0	0	0	0	0	0	1	1	1	1	1	1	1	1	1	2	1
459	1	5	5	5	5	5	5	5	5	5	5	5	5	5	5	5	5	4	4	3	4	4	4	3	3	3	4	3	4	1	0	1	0	1	0	1	0	1	0	0	0	1	0	1	0	0	0	5	5
460	2	1	1	5	1	1	1	1	1	1	1	1	1	1	1	1	1	2	2	2	2	2	1	1	1	2	1	1	1	1	1	1	1	1	1	1	1	1	1	1	1	1	1	1	1	1	1	2.33	1
461	2	1	2	1	1	1	1	1	1	1	1	1	1	1	1	1	1	2	2	2	2	2	1	1	1	2	1	1	1	1	1	1	1	1	1	1	1	1	1	1	1	1	1	1	1	1	1	1.33	1
462	2	3	3	3	3	3	3	3	3	1	1	1	1	2	1	1	1	2	2	2	2	2	1	1	1	1	1	1	1	1	1	0	0	0	0	0	0	0	0	0	0	0	1	1	1	1	1	3	3
463	1	3	4	4	2	4	2	3	3	2	2	3	3	3	4	2	3	2	4	1	2	1	2	3	2	3	3	3	3	0	1	0	0	0	0	0	1	0	0	0	0	0	0	0	0	1	0	3.67	2.75
464	1	1	3	3	3	3	3	3	3	3	3	3	3	3	3	3	3	1	1	1	1	1	1	1	1	1	1	1	1	1	1	1	1	1	1	1	1	1	1	1	1	1	1	1	1	1	1	2.33	3
465	2	5	5	3	1	1	1	1	1	1	1	1	1	2	1	1	2	3	3	3	4	4	2	2	1	3	2	2	2	0	0	0	0	0	0	0	0	0	1	1	0	1	1	1	1	1	1	4.33	1
466	2	3	3	1	1	1	1	3	1	3	3	3	3	3	3	3	3	3	3	2	2	2	1	2	1	1	1	2	2	0	1	1	0	1	0	0	1	1	1	1	1	1	1	1	1	1	1	2.33	1.5
467	1	3	4	3	5	3	3	3	2	3	4	2	2	3	2	2	2	3	2	4	4	3	3	1	1	3	2	1	3	1	0	1	1	1	1	1	1	0	0	1	1	1	1	1	0	0	0	3.33	3.5
468	2	1	2	1	1	1	1	1	1	1	1	1	2	1	1	1	1	2	2	2	2	2	1	1	1	2	1	1	1	1	0	1	0	1	1	1	1	1	1	1	1	1	1	1	1	1	1	1.33	1
469	2	1	2	1	1	1	1	1	1	1	1	1	3	2	2	1	3	1	3	2	4	2	1	1	1	2	1	1	1	1	1	1	1	1	1	1	1	1	1	1	1	0	0	1	1	1	1	1.33	1
470	2	1	1	1	1	1	1	1	1	1	1	1	1	1	1	1	1	2	2	1	3	2	1	1	1	2	1	1	1	1	1	1	1	1	1	1	1	1	1	1	1	1	1	1	1	1	1	1	1
471	2	1	1	1	1	1	1	1	1	1	1	1	1	1	1	1	1	2	4	2	1	2	1	1	1	2	1	1	1	1	1	1	1	1	1	1	1	1	1	1	1	1	1	1	1	1	1	1	1
472	2	1	2	1	1	1	1	1	1	1	1	1	1	1	1	1	2	1	3	2	3	2	2	1	1	3	1	1	1	0	0	0	0	0	0	0	0	0	0	1	0	1	0	0	0	0	0	1.33	1
473	2	1	1	1	1	1	1	1	1	1	1	1	1	1	1	1	1	2	2	2	2	2	2	4	4	1	2	2	2	0	0	1	0	1	1	1	0	0	0	1	1	1	1	0	0	0	1	1	1
474	1	1	1	2	1	1	1	1	1	1	1	1	1	1	1	1	1	1	1	1	1	1	1	1	1	1	1	1	1	0	0	1	1	1	1	1	1	1	1	1	1	1	1	1	1	1	1	1.33	1
475	2	4	3	3	1	3	2	1	1	1	1	1	1	1	1	1	1	1	1	2	2	1	2	1	1	3	1	2	1	0	0	0	0	1	1	1	1	1	0	1	1	1	1	1	1	1	1	3.33	1.75
476	1	1	1	1	1	1	1	1	1	1	1	1	3	3	3	1	3	2	2	1	2	2	2	1	1	2	1	1	1	1	1	1	0	1	1	1	1	1	0	1	0	0	1	1	1	1	1	1	1
477	2	2	1	2	2	3	1	3	1	1	1	1	1	1	1	1	1	1	2	2	2	2	3	1	1	4	1	2	1	0	0	0	0	0	0	0	0	0	0	1	0	1	1	1	1	1	1	1.67	2.25
478	2	1	1	3	1	1	1	1	1	1	1	1	2	2	3	2	3	2	2	2	3	2	1	1	1	2	1	1	1	0	0	1	0	1	1	1	1	1	1	1	1	1	1	1	1	1	1	1.67	1
479	2	2	2	2	2	2	2	2	2	2	2	2	2	2	2	2	2	1	1	2	1	1	2	1	1	1	1	1	1	1	1	1	1	1	1	1	1	1	1	1	1	1	1	1	1	1	1	2	2
480	2	2	2	2	2	2	2	2	2	2	2	2	2	2	2	2	2	2	2	2	2	2	2	2	2	2	2	2	2	0	0	0	0	0	0	0	0	0	0	0	0	0	0	0	0	0	0	2	2
481	2	4	4	1	1	1	1	1	1	1	1	1	1	1	1	1	1	3	3	4	4	4	2	2	1	3	2	2	2	0	0	0	0	0	0	0	0	1	1	1	0	1	1	1	1	1	1	3	1
482	2	1	1	1	1	1	1	1	1	1	1	1	1	1	1	1	1	1	1	1	1	1	1	1	1	1	1	1	1	1	1	1	1	1	1	1	1	1	1	1	1	1	1	1	1	1	1	1	1
483	2	2	1	1	1	1	1	1	1	1	1	1	1	1	1	1	1	3	3	2	2	3	2	1	1	2	1	1	1	1	1	1	1	1	1	1	1	1	1	1	1	1	1	1	1	1	1	1.33	1
484	2	2	4	1	1	1	1	2	1	1	1	1	3	2	3	1	2	1	3	2	2	3	1	1	1	3	1	1	1	0	0	1	0	1	1	0	1	0	1	1	0	1	1	1	1	0	0	2.33	1.25
485	2	1	1	1	1	1	1	1	1	1	1	1	1	1	1	1	2	2	2	2	2	2	1	1	2	3	1	1	1	0	0	0	0	0	1	1	1	1	0	1	0	1	1	1	1	1	1	1	1
486	2	2	3	2	2	2	2	2	1	1	1	3	3	2	3	2	4	4	3	4	2	3	3	3	1	4	2	3	3	0	1	1	1	1	0	0	0	0	1	1	0	0	0	0	0	0	0	2.33	2
487	2	1	2	2	2	2	2	3	1	1	1	2	3	2	2	1	3	1	2	2	2	2	2	1	1	3	1	1	2	1	1	1	1	1	1	1	1	1	1	1	1	1	1	1	1	1	1	1.67	2.25
488	2	2	3	4	1	1	1	2	1	1	1	2	2	2	3	3	3	4	2	2	2	2	1	1	1	2	1	1	1	1	1	1	1	1	1	1	1	1	1	1	1	0	0	1	0	0	1	3	1.25
489	2	5	5	5	4	4	4	4	4	2	4	4	4	4	4	4	4	4	4	4	4	4	3	2	3	3	3	3	3	1	0	0	0	1	0	0	0	0	0	1	0	0	0	0	0	0	0	5	4
490	2	1	1	1	1	1	1	1	1	1	1	1	1	1	5	1	3	2	2	2	2	2	4	1	1	2	2	2	2	0	0	0	0	0	1	1	1	1	1	1	1	1	1	1	1	1	1	1	1
491	2	1	1	1	1	1	1	1	1	1	1	1	1	1	1	1	1	2	2	2	2	2	2	2	1	1	1	1	1	0	0	1	1	1	1	1	1	1	1	1	1	1	1	1	1	1	1	1	1
492	1	1	1	3	1	1	1	3	1	1	1	1	1	1	1	1	1	1	1	1	1	1	1	1	1	1	1	1	1	1	1	1	1	1	1	1	1	1	1	1	1	1	1	1	1	1	1	1.67	1.5
493	2	1	1	1	1	1	1	1	1	1	1	1	3	2	3	1	2	1	1	1	1	1	1	1	1	1	1	1	1	1	1	1	0	1	1	1	1	1	1	1	0	1	1	1	1	1	1	1	1
494	2	2	1	1	1	1	1	1	1	1	2	1	1	1	1	1	1	1	1	2	4	1	1	1	1	1	1	1	1	1	1	1	1	1	1	1	1	1	1	1	1	1	1	1	1	1	1	1.33	1
495	2	1	4	1	1	1	1	3	1	1	1	1	1	1	1	1	1	2	3	2	3	3	2	1	1	2	1	1	1	0	0	1	1	1	1	1	1	0	1	1	0	0	0	1	1	1	1	2	1.5
496	2	2	3	1	1	1	1	1	1	1	1	1	2	2	4	1	5	2	2	2	2	2	2	2	2	2	4	2	2	0	1	1	1	1	1	1	1	1	1	1	1	1	1	1	1	1	1	2	1
497	2	2	2	3	1	1	1	1	1	1	1	1	1	2	2	1	3	2	2	2	2	2	2	2	1	3	1	1	1	0	1	0	0	1	1	1	1	1	1	1	1	1	1	1	1	1	1	2.33	1
498	2	3	3	3	3	3	3	3	3	3	3	3	3	3	3	3	3	3	3	3	3	3	2	2	2	2	2	2	2	0	0	1	1	1	1	1	1	1	1	1	1	1	1	1	1	1	1	3	3
499	2	2	2	3	2	2	1	1	1	1	1	1	1	1	1	1	1	2	2	2	2	2	1	1	1	2	1	1	1	0	1	1	0	1	1	1	1	1	1	1	1	1	1	1	1	1	1	2.33	1.5
500	2	1	1	1	1	1	1	1	1	1	1	1	1	1	1	1	1	1	1	1	2	1	1	3	4	3	1	4	4	0	1	1	1	1	1	1	1	1	1	1	1	0	1	1	0	0	0	1	1
501	2	1	1	1	1	1	1	1	1	1	1	1	1	1	1	1	1	3	2	3	2	2	1	1	1	2	2	1	1	0	1	1	1	1	1	1	1	1	1	1	1	1	1	1	1	1	1	1	1
502	2	2	2	2	2	1	1	2	1	1	1	1	1	1	1	1	1	2	2	2	2	2	2	1	2	3	1	1	1	0	1	1	0	1	0	0	1	0	0	1	0	0	0	1	0	0	0	2	1.5
503	1	1	1	3	1	1	1	2	1	1	1	2	3	3	2	1	2	1	2	2	2	2	1	1	1	2	1	1	1	1	1	1	1	1	1	1	1	1	1	1	1	1	1	1	1	1	1	1.67	1.25
504	2	3	2	2	1	2	2	2	1	1	1	1	1	1	1	1	1	2	2	2	2	2	2	2	2	2	2	2	2	0	0	0	0	0	0	0	0	0	0	0	0	0	0	0	0	0	0	2.33	1.75
505	1	2	2	2	2	3	3	3	3	3	3	3	3	3	3	3	3	3	3	3	3	3	3	3	3	3	3	3	3	0	0	0	0	0	0	0	0	0	0	0	0	0	0	0	0	0	0	2	2.75
506	1	4	4	4	4	4	4	4	4	4	4	4	4	4	4	4	4	3	3	3	3	3	3	3	3	3	3	3	3	1	0	0	0	0	0	0	0	0	0	0	0	0	0	0	0	0	0	4	4
507	2	4	2	3	1	1	2	2	1	1	1	1	1	1	1	1	1	2	3	2	2	2	2	1	1	3	1	1	1	0	1	1	1	1	1	1	1	1	1	1	0	1	1	1	1	1	1	3	1.5
508	1	2	2	1	1	5	5	5	1	1	1	1	1	5	5	1	5	2	2	2	2	2	2	2	2	2	2	2	2	0	0	0	0	1	0	1	0	0	0	1	0	1	1	0	0	0	1	1.67	4
509	1	5	1	1	2	3	3	3	4	4	3	4	4	3	3	1	1	2	2	4	4	4	1	1	2	2	2	2	2	0	0	0	0	0	0	0	0	0	0	0	0	0	0	0	0	0	0	2.33	2.75
510	2	1	1	3	1	1	1	3	1	1	1	1	1	1	3	1	3	2	4	4	4	4	1	1	1	4	1	1	1	1	1	1	0	1	0	1	1	1	1	1	1	1	1	1	1	1	1	1.67	1.5
511	1	2	2	2	1	1	1	2	1	1	3	2	4	3	4	3	4	2	2	4	2	2	2	2	2	2	2	2	4	0	0	1	0	1	0	0	0	0	1	1	1	0	0	0	0	0	0	2	1.25
512	2	1	1	1	1	1	1	1	1	1	1	1	1	1	1	1	1	3	3	1	3	2	1	1	1	2	3	2	1	0	1	1	1	1	1	0	1	1	1	1	1	1	1	1	1	1	1	1	1
513	1	3	3	3	3	1	1	1	1	1	1	1	1	1	1	1	1	1	2	2	2	2	2	2	2	2	2	1	1	0	0	0	0	0	1	1	1	1	1	1	0	1	1	1	1	1	1	3	1.5
514	2	1	3	1	1	1	1	1	1	1	1	1	1	1	1	1	1	1	1	2	2	3	1	1	1	1	1	1	1	1	1	1	1	1	1	1	1	1	1	1	1	1	0	1	1	1	1	1.67	1
515	2	1	2	2	1	1	1	1	2	1	1	1	3	3	3	3	3	2	2	2	2	2	2	2	2	2	2	2	2	0	1	1	0	1	1	1	1	1	1	1	0	0	1	1	1	1	1	1.67	1
516	1	3	3	3	3	3	2	2	1	1	1	1	2	1	2	2	2	2	2	3	3	3	3	3	3	2	2	3	3	1	1	0	0	1	1	0	0	0	0	1	0	1	1	1	1	1	1	3	2.5
517	2	3	3	3	1	2	3	3	1	1	1	1	2	3	3	1	3	2	3	3	3	3	2	2	3	3	2	2	2	1	0	0	0	0	0	0	0	0	0	0	0	0	0	0	0	0	0	3	2.25
518	1	1	1	1	1	1	1	1	1	1	1	1	1	1	1	1	1	1	1	1	1	1	1	1	1	1	1	1	1	1	1	1	1	1	1	1	1	1	1	1	1	1	1	1	1	1	1	1	1
519	1	1	2	2	2	3	2	2	1	1	1	1	1	2	2	1	2	2	3	2	2	2	2	1	2	3	1	1	2	1	1	1	0	1	1	1	1	0	0	1	1	1	0	0	1	1	1	1.67	2.25
520	2	2	3	2	1	1	1	1	1	1	1	1	2	2	1	1	2	1	2	3	2	2	1	1	2	3	2	1	1	0	0	1	0	0	1	1	0	1	1	1	1	1	1	1	1	1	1	2.33	1
521	2	1	2	1	1	1	1	1	1	1	1	1	3	2	2	1	2	2	2	2	2	2	1	1	1	2	1	2	1	0	1	1	1	1	1	1	1	1	1	1	1	1	1	1	1	1	1	1.33	1
522	2	2	3	3	2	2	2	3	2	2	2	3	2	2	2	2	4	2	2	2	2	2	1	2	1	2	2	1	2	0	0	1	0	1	1	0	0	0	0	1	0	1	1	1	1	0	0	2.67	2.25
523	2	3	3	3	3	3	3	3	3	3	3	3	3	3	3	3	3	2	2	2	2	2	2	2	2	2	2	2	2	1	1	1	1	1	1	1	1	1	1	1	1	1	1	1	1	1	1	3	3
524	2	1	3	1	1	1	1	2	1	1	1	1	1	1	1	1	1	2	3	3	3	3	4	4	1	2	2	1	1	1	1	1	1	1	0	1	1	1	1	1	1	1	1	1	1	1	1	1.67	1.25
525	2	2	3	2	1	1	1	1	1	1	1	1	2	1	1	1	1	1	1	1	1	1	1	1	1	1	1	1	1	0	0	1	1	1	1	1	1	1	1	1	1	1	1	1	1	1	1	2.33	1
526	1	2	2	2	1	1	1	2	1	1	1	1	2	2	2	2	2	3	3	2	3	3	2	2	2	2	2	2	2	0	1	1	1	1	1	1	1	1	1	1	0	1	1	1	1	1	1	2	1.25
527	2	4	2	2	1	1	1	1	1	1	1	1	1	1	1	1	1	3	4	3	2	2	1	1	1	3	2	1	1	0	1	0	0	1	0	0	1	0	1	1	0	1	1	0	0	0	1	2.67	1
528	1	1	1	1	1	1	1	1	1	1	1	1	1	1	1	1	1	3	3	3	3	3	3	3	3	3	2	1	1	0	0	0	0	0	0	0	0	0	0	0	0	1	1	1	1	1	1	1	1
529	2	1	1	1	1	2	1	1	1	1	1	1	1	1	1	1	1	1	1	3	3	3	1	1	1	1	1	1	1	0	1	1	1	1	1	1	1	1	1	1	0	1	1	1	1	1	1	1	1.25
530	1	2	2	1	1	1	1	1	1	1	1	1	1	1	1	1	1	1	1	1	1	1	1	1	1	1	1	1	1	1	1	1	1	1	1	1	1	1	1	1	1	1	1	1	1	1	1	1.67	1
531	1	2	3	3	1	1	1	1	1	1	1	1	1	2	2	2	2	2	2	2	2	2	2	1	1	1	1	1	1	0	1	1	1	1	0	0	0	1	0	1	0	1	0	1	0	0	0	2.67	1
532	2	2	3	3	1	1	1	1	1	1	1	1	1	1	1	1	2	2	2	2	2	2	2	2	1	2	1	1	1	1	1	1	1	1	1	1	1	1	1	1	1	1	1	1	1	1	1	2.67	1
533	2	1	1	1	1	1	1	1	1	1	1	1	1	1	1	1	1	2	2	2	2	2	1	1	1	3	1	1	1	0	0	1	0	1	1	0	0	1	0	1	0	1	1	1	0	0	1	1	1
534	2	2	3	1	1	1	1	3	1	1	1	1	2	1	1	1	3	3	3	3	2	3	4	1	1	3	1	1	1	0	1	1	1	1	1	1	1	1	0	1	1	0	0	0	0	0	1	2	1.5
535	2	1	1	1	1	1	1	1	1	1	1	1	1	1	1	1	2	1	2	2	2	2	1	1	1	1	1	1	1	0	1	1	1	1	1	1	1	1	1	1	1	1	1	1	1	1	1	1	1
536	2	2	2	4	2	1	1	4	2	1	1	3	1	2	2	2	3	2	2	2	2	2	1	3	1	2	2	2	1	1	1	1	0	1	0	1	0	1	0	0	1	1	1	0	1	1	1	2.67	2
537	2	2	3	1	1	1	1	1	1	1	1	1	1	1	1	1	1	2	2	2	1	2	2	1	1	2	2	1	1	0	0	1	0	1	0	0	0	1	1	1	1	0	0	1	0	0	1	2	1
538	1	1	1	1	1	1	1	1	1	1	1	1	1	1	1	1	1	2	2	2	2	2	1	1	1	1	1	1	1	1	1	1	1	1	1	1	1	1	1	1	1	1	1	1	1	1	1	1	1
539	1	2	2	2	2	3	2	2	1	1	1	1	1	1	1	1	1	2	2	2	3	3	2	3	2	2	2	2	2	1	1	0	0	0	0	0	0	0	0	0	0	0	0	0	0	0	0	2	2.25
540	2	2	2	1	1	1	1	1	1	1	1	2	2	1	1	1	1	1	2	2	2	1	1	1	1	2	1	1	1	0	1	1	1	1	1	1	1	1	1	1	1	1	1	1	1	1	1	1.67	1
541	2	2	2	2	1	2	1	2	1	1	1	1	1	1	1	1	1	2	2	2	2	2	1	1	1	2	1	1	1	0	0	1	1	1	1	1	0	1	1	1	1	1	1	1	1	1	1	2	1.5
542	2	1	1	1	1	1	1	1	1	1	1	1	1	1	1	1	1	1	1	2	1	1	1	1	1	1	1	1	1	0	0	1	1	1	1	1	1	1	1	1	1	1	1	1	1	1	1	1	1
543	2	2	3	2	2	1	1	2	1	1	1	1	1	1	1	1	2	3	2	3	3	2	2	1	2	3	2	1	1	0	0	1	0	0	1	1	0	1	0	1	1	1	1	1	1	1	1	2.33	1.5
544	2	3	2	1	1	1	1	1	1	1	1	1	1	2	2	1	2	2	2	2	2	2	2	1	1	3	2	2	2	0	0	0	0	1	1	1	1	1	1	1	1	1	1	1	1	1	1	2	1
545	2	2	2	1	2	1	1	2	1	1	1	1	2	2	2	2	3	2	2	2	2	2	2	2	2	3	2	2	1	1	1	0	0	0	1	1	1	0	0	1	0	1	1	1	0	0	1	1.67	1.5
546	2	1	2	1	1	1	1	1	1	1	1	1	1	2	1	1	3	1	2	2	2	1	1	2	1	2	1	1	1	0	1	1	1	1	0	1	1	1	1	1	0	1	1	1	1	1	1	1.33	1
547	2	2	2	2	2	2	2	2	2	2	2	2	2	2	2	2	2	1	1	2	2	2	1	1	1	2	1	2	2	1	1	1	1	1	1	1	1	1	1	1	1	1	1	1	1	1	1	2	2
548	2	1	1	1	1	1	1	1	1	1	1	1	1	1	1	1	2	2	2	2	2	2	1	1	1	3	1	1	2	1	1	1	1	1	1	1	1	1	1	1	1	1	1	1	1	1	1	1	1
549	2	2	2	2	2	2	1	2	1	1	2	2	2	2	2	2	3	2	3	3	3	2	2	2	1	2	2	1	2	0	0	1	0	1	1	1	1	0	0	1	0	1	1	1	1	1	1	2	1.75
550	2	2	2	1	1	1	1	2	1	1	1	1	2	1	3	1	1	2	3	2	2	2	2	1	1	3	1	1	1	1	1	1	0	1	1	1	1	1	1	1	1	1	0	1	1	1	1	1.67	1.25
551	2	1	1	1	1	1	1	1	1	1	1	1	1	1	1	1	1	2	2	2	2	2	2	2	1	2	1	1	1	0	1	1	0	1	1	1	1	1	1	1	0	1	1	1	1	1	1	1	1
552	2	2	2	2	1	1	1	1	1	1	1	1	1	1	1	1	1	2	2	3	3	3	2	2	2	2	2	2	2	0	0	1	1	1	1	1	0	1	1	1	1	1	1	1	1	1	1	2	1
553	1	1	1	1	1	1	1	1	1	1	1	1	1	1	1	1	1	1	1	1	1	1	1	1	1	2	1	1	1	1	1	1	1	1	1	1	1	1	1	1	1	1	1	1	1	1	1	1	1
554	2	1	1	1	1	1	1	1	1	1	1	1	1	1	1	1	2	3	3	3	3	3	2	2	2	3	2	2	2	1	1	0	0	1	1	1	1	1	1	1	1	1	1	1	1	1	1	1	1
555	2	1	2	1	1	1	1	1	1	1	1	1	1	1	1	1	1	2	3	3	1	1	1	1	1	3	1	1	1	1	1	1	1	1	1	1	1	1	1	1	1	1	0	1	1	1	1	1.33	1
556	1	2	2	2	2	2	2	2	2	2	2	2	2	2	2	2	2	2	2	2	2	2	2	2	2	2	2	2	2	0	0	0	0	0	0	0	0	0	0	0	0	0	0	0	0	0	0	2	2
557	2	1	1	1	1	1	1	1	1	1	1	1	1	1	1	1	1	2	2	2	2	2	1	1	1	1	1	1	1	1	1	1	1	1	1	1	1	1	1	1	1	0	1	1	1	1	1	1	1
558	2	2	3	2	2	2	2	2	1	1	1	2	2	2	2	2	3	2	2	3	3	3	1	1	2	3	2	1	1	0	1	1	0	1	0	0	0	0	0	1	0	1	1	1	1	1	0	2.33	2
559	2	1	2	3	1	1	1	2	2	1	1	1	3	3	3	3	4	2	2	2	2	2	1	1	1	2	1	1	1	1	1	1	1	1	1	1	1	1	1	1	1	1	0	1	1	1	1	2	1.25
560	1	2	1	1	1	1	1	1	1	1	1	1	1	1	1	1	1	1	2	1	1	1	1	1	1	2	1	1	1	0	1	1	0	1	1	1	1	1	1	1	1	1	1	1	1	1	0	1.33	1
561	2	2	2	2	1	1	1	1	1	1	1	1	1	1	1	1	1	2	2	3	3	2	1	1	2	2	1	2	2	0	1	1	1	1	1	1	1	1	1	1	1	1	1	1	1	1	1	2	1
562	2	2	3	2	1	1	1	1	1	1	1	1	1	1	1	1	2	2	2	2	2	2	2	2	1	2	1	2	2	1	1	1	1	1	1	1	1	1	1	1	1	1	1	1	1	1	1	2.33	1
563	2	1	1	2	2	1	1	2	1	1	1	2	2	2	2	2	2	2	3	2	2	2	2	1	1	2	2	2	2	0	1	1	0	1	1	1	1	1	1	1	0	1	1	1	1	1	0	1.33	1.5
564	2	3	3	3	3	1	1	1	1	1	1	1	1	1	1	1	1	2	2	3	3	3	1	1	2	2	2	2	3	0	0	1	1	1	1	1	1	1	1	1	1	1	1	1	1	1	1	3	1.5
565	2	1	2	2	1	1	1	2	1	1	1	1	2	2	3	2	2	2	2	1	1	2	1	2	2	2	1	2	2	1	1	1	1	1	1	1	0	1	1	1	1	1	1	1	1	1	1	1.67	1.25
566	1	2	1	2	1	1	1	4	1	1	1	1	1	2	2	1	3	2	1	1	1	1	1	2	1	2	1	1	1	1	1	1	1	1	1	1	1	1	1	1	1	1	1	1	1	1	1	1.67	1.75
567	1	2	2	2	2	2	2	2	2	2	2	2	2	2	2	2	2	2	4	2	2	4	1	1	1	1	1	1	1	0	0	1	1	1	1	1	1	1	1	1	1	1	1	1	1	1	1	2	2
568	2	2	3	2	2	2	2	2	2	2	2	2	2	5	5	3	5	2	2	3	3	2	2	2	2	2	2	2	2	0	0	0	0	0	0	0	0	0	1	1	0	1	1	1	1	0	1	2.33	2
569	2	2	2	2	1	1	1	3	1	1	1	1	2	2	3	1	2	3	3	2	2	3	2	1	1	3	1	1	2	1	1	1	1	1	1	1	1	0	0	1	0	1	1	1	1	1	1	2	1.5
570	2	3	3	3	3	2	2	2	2	1	1	1	1	2	2	2	2	2	2	2	2	2	2	2	2	2	2	2	2	0	0	1	1	1	1	1	1	1	1	1	1	1	1	1	1	1	1	3	2.25
571	2	3	2	3	1	2	2	2	2	1	1	1	2	2	2	2	2	1	2	2	3	2	2	1	1	2	1	1	1	1	1	1	1	1	1	1	1	1	1	1	1	1	1	1	1	1	1	2.67	1.75
572	2	1	1	1	1	1	1	1	1	1	1	1	1	1	1	3	3	2	3	3	2	3	2	1	1	3	2	2	2	0	0	1	0	0	1	0	1	0	0	1	1	1	1	0	0	0	1	1	1
573	1	1	2	2	1	1	1	1	1	1	1	1	1	1	1	1	1	1	2	1	2	1	1	1	1	1	1	1	1	1	1	1	1	1	1	1	1	1	1	1	1	1	1	1	1	1	1	1.67	1
574	2	2	3	1	1	2	1	3	1	1	1	1	1	2	2	1	2	2	2	2	2	2	2	1	1	3	2	2	1	0	0	1	0	1	1	1	1	0	0	1	1	1	1	1	0	0	1	2	1.75
575	2	1	1	1	1	1	1	1	1	1	1	1	1	1	1	1	1	1	1	1	3	2	1	1	1	2	1	1	1	0	1	1	0	1	1	1	1	1	1	1	1	1	1	1	1	1	1	1	1
576	2	2	4	2	1	1	1	1	1	1	1	1	1	1	1	1	1	2	3	1	3	3	2	1	1	3	1	1	2	0	1	1	1	1	1	1	1	1	1	1	1	1	1	1	1	1	1	2.67	1
577	2	3	2	2	3	1	1	1	1	1	1	1	1	1	1	1	1	2	3	3	3	3	2	1	2	2	2	1	1	0	1	1	1	1	1	1	1	1	1	1	1	0	0	1	0	0	1	2.33	1.5
578	2	2	1	2	1	1	1	3	1	1	1	1	1	2	4	1	4	3	3	1	1	3	1	2	1	3	2	2	2	0	0	0	0	0	0	0	0	0	0	0	0	1	1	1	0	0	1	1.67	1.5
579	1	1	1	1	1	1	1	1	1	1	1	1	1	1	2	1	3	2	2	1	2	2	1	1	1	2	1	1	1	0	1	1	0	1	1	1	1	1	0	1	1	1	1	1	1	1	1	1	1
580	2	1	1	1	1	1	1	1	1	1	1	1	1	1	3	1	3	2	2	3	2	2	1	1	1	3	1	1	2	0	0	1	0	1	1	1	1	1	1	1	1	1	1	1	1	1	1	1	1
581	2	3	2	1	1	1	1	1	2	1	1	1	2	2	2	1	3	2	2	2	2	2	2	1	1	2	1	1	1	1	1	1	1	1	1	1	0	1	1	1	1	0	1	1	1	1	1	2	1
582	1	1	1	1	1	1	1	1	1	1	1	1	1	1	1	1	1	1	2	2	1	1	1	1	1	1	1	1	1	1	1	1	1	1	1	1	1	1	1	1	1	1	1	1	1	1	1	1	1
583	2	1	3	3	2	1	1	1	1	1	1	2	1	1	1	1	2	3	3	1	2	2	1	1	1	3	2	1	1	0	0	1	0	1	0	0	0	0	0	1	0	0	0	0	0	0	0	2.33	1.25
584	2	3	4	5	3	1	1	2	1	1	2	1	3	3	3	2	3	2	2	2	2	2	1	1	1	2	1	1	1	1	0	1	0	1	1	1	1	1	1	1	1	1	1	1	1	1	1	4	1.75
585	2	2	3	3	1	1	1	1	1	1	1	1	1	1	1	1	3	2	2	2	2	2	1	1	1	2	1	1	1	0	1	1	1	1	1	1	1	1	1	1	1	0	0	1	0	0	1	2.67	1
586	1	1	1	1	1	1	1	1	1	1	1	1	2	2	1	1	1	2	3	2	2	2	2	2	2	2	1	3	2	0	1	1	1	1	1	1	1	1	1	1	1	1	1	1	1	1	1	1	1
587	2	3	3	2	2	1	1	2	1	1	2	1	2	2	2	1	3	3	3	3	2	3	2	1	1	3	1	1	2	0	1	1	0	0	0	0	1	1	0	1	1	1	1	1	0	0	1	2.67	1.5
588	2	1	3	2	1	1	1	1	1	1	1	1	2	2	1	1	2	3	3	2	2	3	1	2	1	2	1	1	1	0	0	1	0	1	1	1	1	1	0	1	1	0	0	1	0	1	1	2	1
589	2	1	1	1	1	1	1	1	1	1	1	1	1	1	1	1	1	1	1	1	1	1	1	1	1	1	1	1	1	0	1	1	1	1	1	1	1	1	1	1	1	1	1	1	1	1	1	1	1
590	2	1	1	1	1	1	1	1	1	1	1	1	2	2	2	1	2	2	2	2	2	2	2	1	1	2	1	1	1	0	1	1	0	1	1	1	1	1	1	1	1	1	1	1	1	1	1	1	1
591	1	2	1	2	1	1	1	2	3	1	1	1	1	2	3	2	3	2	3	2	3	4	2	1	1	3	1	1	1	0	1	1	1	1	1	1	1	1	1	1	1	1	1	1	1	1	1	1.67	1.25
592	1	1	1	1	1	1	1	1	1	1	1	1	2	2	2	2	2	2	2	1	2	2	2	1	1	1	1	1	1	0	1	1	1	1	0	1	1	1	1	1	0	1	0	1	0	0	0	1	1
593	2	2	1	2	1	1	1	2	1	1	1	2	2	2	2	2	2	2	3	2	2	2	2	1	1	2	2	2	2	0	1	1	0	1	1	1	1	1	1	1	0	1	1	1	1	1	1	1.67	1.25
594	2	2	3	3	1	2	1	2	1	1	1	1	1	1	1	1	2	1	2	2	2	2	2	2	1	2	1	2	1	0	1	1	1	1	1	1	1	1	1	1	1	1	1	1	1	1	1	2.67	1.5
595	2	2	2	3	1	1	1	1	1	1	1	1	1	1	1	1	1	1	1	3	3	2	3	2	3	2	1	2	1	1	1	1	1	1	1	1	1	1	1	1	1	0	1	1	1	1	1	2.33	1
596	2	1	2	2	2	2	2	2	1	1	1	2	2	2	2	2	2	1	1	1	1	1	1	1	1	1	1	1	1	0	0	0	0	0	1	1	1	1	1	1	1	1	1	1	1	1	1	1.67	2
597	2	1	1	1	1	1	1	1	1	1	1	1	1	1	2	2	2	2	2	2	2	2	1	1	2	2	1	1	1	0	0	1	1	1	1	1	1	1	1	1	1	1	1	1	1	1	1	1	1
598	2	1	2	1	1	1	1	1	1	1	1	1	3	3	3	2	3	2	1	2	3	1	3	2	2	4	2	3	4	0	0	1	0	1	1	1	0	0	0	1	0	0	0	1	0	0	1	1.33	1
599	2	3	4	5	3	1	1	1	1	1	1	2	1	1	1	1	1	3	3	3	3	3	3	1	1	1	1	1	1	0	1	1	1	1	1	1	1	1	1	1	1	1	1	1	1	1	1	4	1.5
600	2	2	4	1	1	2	1	3	1	1	1	1	2	3	1	4	4	3	4	4	4	4	3	2	2	4	1	1	2	1	0	0	0	0	1	1	1	0	0	0	0	1	1	1	1	1	1	2.33	1.75
601	2	2	3	2	1	2	2	2	1	1	2	1	2	2	2	2	3	3	3	3	3	3	2	2	2	3	2	2	2	0	0	0	0	1	1	1	1	1	1	1	1	1	1	1	0	0	1	2.33	1.75
602	2	2	2	2	2	2	2	2	2	4	4	4	4	4	4	4	4	2	2	2	2	2	2	2	2	2	2	1	1	1	1	0	0	0	0	0	0	0	0	0	0	0	0	0	0	0	0	2	2
603	2	2	3	1	1	1	1	1	1	1	1	1	1	1	1	1	1	1	1	1	1	1	1	1	1	1	1	1	1	0	1	1	1	1	1	1	1	1	1	1	1	0	1	1	1	1	1	2	1
604	2	1	1	1	1	1	1	1	1	1	1	1	3	1	1	1	1	2	2	2	3	2	2	1	1	3	2	1	1	0	1	1	1	1	1	1	1	1	1	1	1	1	1	1	1	1	1	1	1
605	1	3	3	3	3	3	3	3	3	3	3	3	3	3	3	3	3	2	2	2	2	2	2	2	2	2	2	2	2	0	0	0	0	0	0	0	0	0	0	0	0	0	0	0	0	0	0	3	3
606	2	1	1	1	1	1	1	2	1	1	1	1	1	1	1	1	1	2	3	1	2	2	2	3	2	1	2	2	1	0	1	1	0	0	1	1	1	1	1	1	1	0	1	1	1	1	1	1	1.25
607	2	1	3	1	1	1	1	2	1	1	1	1	1	1	3	3	3	2	2	3	2	2	2	1	2	3	1	2	1	0	1	1	0	0	1	1	1	1	0	1	0	0	1	1	1	1	1	1.67	1.25
608	2	1	1	1	1	1	1	2	1	1	1	1	1	2	2	1	2	2	2	2	2	2	2	2	2	2	2	2	2	0	0	1	1	1	1	1	1	1	1	1	1	0	0	1	1	1	1	1	1.25
609	2	1	2	2	1	1	1	1	1	1	1	1	2	1	1	1	2	2	2	2	1	2	1	1	1	1	1	1	1	0	1	1	0	1	1	1	0	1	1	1	0	1	1	1	1	1	1	1.67	1
610	2	3	3	3	3	3	3	3	3	3	3	3	3	3	3	3	3	2	2	2	2	2	2	2	2	2	2	2	2	0	0	0	0	0	0	0	0	0	0	0	0	0	0	0	0	0	0	3	3
611	2	2	2	2	1	1	1	1	1	1	1	1	1	1	3	1	3	2	3	3	3	3	2	1	1	3	1	2	2	0	0	1	0	0	1	1	1	1	1	1	0	0	1	1	1	1	0	2	1
612	2	1	1	1	1	1	1	1	1	1	1	1	1	1	1	1	2	1	1	1	1	3	1	1	1	1	1	1	1	0	0	0	0	1	0	1	1	1	1	1	0	0	1	0	1	1	1	1	1
613	1	2	3	2	2	1	1	1	1	1	1	1	1	1	1	1	1	3	3	3	3	3	2	1	2	2	1	1	1	0	1	1	0	0	1	1	1	1	0	1	1	1	1	1	1	1	1	2.33	1.25
614	2	1	1	1	1	1	1	1	1	1	1	1	2	1	2	1	2	2	2	2	3	2	1	1	2	2	2	1	1	0	1	1	0	0	1	1	1	1	0	1	1	1	0	1	1	1	1	1	1
615	2	2	2	1	1	1	1	1	1	1	1	1	2	2	1	2	3	1	2	2	2	2	1	1	1	2	1	1	1	0	0	0	0	0	1	1	1	1	1	1	1	1	1	1	1	1	1	1.67	1
616	2	1	4	1	1	1	1	3	1	1	1	1	2	3	1	1	3	3	3	2	3	3	3	2	3	3	1	3	3	0	0	1	0	1	0	0	0	0	0	0	0	0	0	0	0	0	1	2	1.5
617	2	1	1	1	1	1	1	1	1	1	1	1	1	1	1	1	1	2	2	2	2	2	2	1	2	3	2	2	2	0	0	0	0	0	1	1	1	1	1	1	1	1	1	1	1	1	1	1	1
618	1	1	3	1	1	1	1	3	1	1	1	1	1	1	1	1	2	2	4	3	3	3	1	1	1	3	1	1	1	0	0	0	0	0	0	0	0	0	0	1	1	1	1	1	0	0	1	1.67	1.5
619	2	4	3	4	2	2	2	4	3	4	4	4	3	2	2	3	4	2	2	2	2	2	2	3	3	3	2	3	2	0	1	1	0	1	1	1	1	1	1	1	1	1	1	1	1	1	1	3.67	2.5
620	2	1	4	3	2	3	3	3	3	3	3	3	3	3	3	3	3	3	4	3	3	3	3	2	2	3	3	2	2	1	0	1	0	1	1	1	1	0	1	1	1	1	0	1	1	1	1	2.67	2.75
621	2	4	4	3	2	1	1	3	1	1	1	2	3	3	3	2	4	3	3	2	2	3	3	1	1	3	1	1	1	1	1	1	1	1	1	1	1	1	1	1	0	1	1	1	1	1	1	3.67	1.75
622	2	2	1	1	1	1	1	2	1	1	1	1	1	1	1	1	2	2	4	4	4	2	1	1	1	2	2	1	1	1	1	1	0	0	0	1	0	1	1	1	0	1	1	0	0	1	1	1.33	1.25
623	2	1	2	1	1	1	1	1	1	1	1	1	1	3	3	3	3	2	2	2	2	2	2	1	3	2	1	2	2	0	1	1	1	1	1	1	1	1	1	1	1	1	1	1	1	1	1	1.33	1
624	2	2	2	2	1	2	2	2	2	2	2	2	2	2	2	2	2	3	3	3	3	3	3	3	3	3	3	3	3	0	0	0	0	0	0	0	0	0	0	0	0	0	0	0	0	0	0	2	1.75
625	1	1	1	1	1	1	1	1	1	1	1	1	2	2	1	1	2	1	1	1	1	1	1	1	1	2	1	1	1	1	1	1	1	1	1	1	1	1	1	1	1	1	1	1	1	1	1	1	1
626	2	2	2	2	1	1	1	1	1	1	1	1	1	1	1	1	2	2	2	3	3	2	2	1	2	3	1	1	2	0	0	0	0	1	1	1	1	1	1	1	1	1	1	1	1	1	1	2	1
627	2	1	1	1	1	1	1	1	1	1	1	1	1	1	1	1	1	3	1	2	2	2	1	1	1	1	1	1	1	1	1	1	1	1	1	1	0	1	1	1	1	1	1	1	1	1	1	1	1
628	2	1	1	1	1	1	1	1	1	1	1	1	1	1	1	1	1	1	2	2	2	2	1	1	1	1	1	1	1	0	0	0	1	1	1	1	1	1	1	1	1	1	1	1	1	1	1	1	1
629	2	4	4	1	1	1	1	1	1	1	1	1	1	1	1	1	1	1	1	2	2	1	1	1	1	3	1	1	1	1	1	1	1	1	1	1	1	1	1	1	1	1	1	1	1	1	1	3	1
630	2	3	3	1	1	1	1	1	1	1	2	2	2	2	2	2	2	3	2	3	2	3	2	2	1	2	2	2	2	1	1	1	1	1	1	1	0	1	1	1	1	1	1	1	1	1	1	2.33	1
631	1	1	1	1	1	1	1	1	1	1	1	1	1	1	1	1	1	2	2	2	2	2	2	2	2	2	2	2	2	0	0	0	0	0	0	0	0	0	0	0	0	0	0	0	0	0	0	1	1
632	2	2	3	1	1	1	1	1	1	1	1	1	1	1	1	1	1	2	2	2	2	2	1	1	1	2	1	1	1	1	1	1	1	1	0	0	0	1	1	1	1	1	1	1	1	1	1	2	1
633	2	2	4	1	1	1	1	1	1	1	1	1	1	1	1	1	1	2	2	2	2	3	2	1	1	3	1	1	1	0	0	1	0	1	0	0	0	1	0	1	1	1	1	1	1	0	1	2.33	1
634	1	1	1	4	1	1	1	1	1	1	1	1	1	1	1	1	1	2	2	2	2	2	2	1	1	2	2	1	1	0	0	0	0	0	0	0	0	0	0	1	0	0	1	0	0	0	0	2	1
635	2	2	2	2	2	1	1	2	2	1	1	1	1	1	1	1	1	2	2	2	2	2	2	1	1	1	1	2	1	1	1	1	1	1	1	1	1	1	1	1	1	1	1	1	1	1	1	2	1.5
636	2	1	1	1	1	1	1	1	1	1	1	1	1	1	1	1	1	1	1	1	1	1	1	1	1	1	1	1	1	1	1	0	0	0	0	0	0	0	0	0	0	0	0	0	0	0	1	1	1
637	2	1	3	1	1	1	1	1	1	1	1	1	1	1	1	1	1	1	2	3	2	2	2	2	2	2	2	2	2	0	0	1	1	1	1	1	1	1	1	1	1	1	1	1	1	1	1	1.67	1
638	2	2	2	2	2	2	2	2	2	2	2	2	2	2	2	2	2	3	3	3	3	3	1	1	1	1	1	1	1	1	1	1	1	1	1	1	1	1	1	1	1	1	1	1	1	1	1	2	2
639	2	1	1	1	1	1	1	1	1	1	1	1	1	1	1	1	1	1	1	1	1	1	1	1	1	1	1	1	1	1	1	1	1	1	0	0	0	0	1	1	1	1	0	0	0	0	0	1	1
640	2	2	2	1	1	1	1	1	1	1	1	1	1	2	1	1	2	1	1	2	2	2	1	1	1	2	1	1	1	0	1	0	0	1	1	1	1	0	0	1	0	1	1	1	0	1	1	1.67	1
641	2	3	1	1	1	1	1	1	1	1	1	1	1	1	1	1	2	3	3	2	3	2	2	1	3	3	3	3	2	1	1	1	0	1	0	0	1	1	1	1	0	0	0	1	0	0	0	1.67	1
642	2	2	2	2	2	2	2	2	2	2	2	2	2	2	2	2	5	2	3	2	3	3	3	2	3	3	2	2	1	1	1	1	0	1	0	1	0	1	1	1	0	0	0	1	1	1	1	2	2
643	1	1	1	2	1	1	1	1	1	1	1	1	2	3	2	1	4	3	3	2	4	3	2	2	3	3	2	1	1	0	1	1	0	1	1	0	1	0	0	1	1	1	1	1	1	1	1	1.33	1
644	2	2	5	1	1	1	1	1	1	1	1	1	1	1	1	1	1	1	1	1	1	1	1	1	1	1	1	1	1	1	1	1	1	1	1	1	1	1	1	1	1	1	1	1	1	1	1	2.67	1
645	1	2	2	1	1	1	1	1	1	1	1	1	1	1	1	1	1	2	2	3	2	3	3	1	1	3	1	1	1	1	1	1	0	1	1	1	0	1	0	1	1	0	0	1	0	0	0	1.67	1
646	1	1	1	1	1	1	1	1	1	1	1	1	1	1	1	1	1	3	2	2	1	2	1	1	1	3	1	1	1	0	0	1	0	1	1	1	1	1	1	1	1	1	1	1	1	1	1	1	1
647	1	1	2	2	1	2	1	2	1	1	1	1	1	1	1	1	1	2	3	3	3	3	2	2	3	4	2	4	2	0	0	0	0	0	1	1	1	1	0	1	1	1	1	1	1	1	1	1.67	1.5
648	1	1	1	1	1	1	1	1	1	1	1	1	2	1	1	1	1	2	2	2	3	2	2	1	2	2	1	2	1	0	1	0	1	1	1	1	1	1	1	1	1	1	1	1	1	1	1	1	1
649	1	1	1	1	1	1	1	1	1	1	1	1	3	2	4	1	2	2	1	1	1	1	1	1	1	4	1	1	1	1	1	1	0	1	1	1	1	1	1	1	1	1	1	1	1	1	1	1	1
650	2	1	1	1	1	1	1	1	1	1	1	1	1	1	1	1	1	2	2	2	2	2	1	1	1	1	1	1	1	1	1	0	0	0	1	1	1	1	1	1	1	0	0	1	1	1	1	1	1
651	2	2	4	4	2	2	2	2	2	2	2	2	2	2	2	2	2	4	4	2	3	3	2	4	4	2	4	4	4	0	1	1	0	0	0	0	0	0	0	1	0	0	0	0	0	0	1	3.33	2
652	2	1	3	2	2	2	3	2	2	1	1	1	1	1	1	1	3	4	4	4	4	4	1	1	2	3	1	2	2	1	0	0	0	0	0	1	1	0	0	0	0	0	0	0	1	1	1	2	2.25
653	2	1	1	1	1	1	1	1	1	1	1	1	1	1	1	1	1	1	1	1	1	1	1	1	1	1	1	1	1	0	0	0	0	0	0	0	0	0	0	0	0	0	0	0	0	0	0	1	1
654	1	1	5	5	1	5	1	5	5	1	1	1	1	1	5	5	1	1	1	1	1	1	4	1	2	3	3	3	3	0	0	0	0	0	0	0	0	0	0	1	1	1	0	0	0	0	1	3.67	3
655	1	5	5	5	5	5	5	5	5	5	5	5	5	5	5	5	5	4	4	4	4	4	4	4	4	4	4	4	4	0	0	0	0	0	0	0	0	0	0	0	0	0	0	0	0	0	0	5	5
656	2	1	1	1	1	1	1	1	1	1	1	1	1	1	1	1	1	2	2	1	1	1	1	1	1	1	1	1	1	0	0	0	0	0	0	0	0	0	0	0	0	0	0	0	0	0	1	1	1
657	2	5	5	4	4	2	2	2	2	1	1	1	1	1	1	1	1	1	1	2	2	2	2	2	2	2	2	2	2	0	0	0	0	0	0	0	0	0	0	0	1	1	1	1	1	1	1	4.67	2.5
658	1	2	2	2	1	1	1	1	1	1	1	1	1	1	1	1	1	2	1	2	2	1	1	3	1	3	2	2	2	1	1	1	1	1	1	1	1	1	1	1	1	1	1	1	1	1	1	2	1
659	2	1	1	1	1	3	1	1	1	1	1	1	1	1	1	1	1	2	2	3	2	2	1	1	1	3	1	1	1	0	1	1	1	1	1	1	1	1	1	1	1	1	1	1	1	1	1	1	1.5
660	2	1	1	1	1	1	1	1	1	1	2	2	3	2	2	1	2	1	3	2	2	2	2	3	3	3	2	1	1	0	0	1	0	0	1	0	0	0	1	1	0	0	0	0	0	0	1	1	1
661	1	1	2	1	1	1	1	1	1	1	1	1	1	1	1	1	1	2	2	2	2	2	2	2	2	2	2	1	1	1	1	1	1	1	1	1	1	1	1	1	1	1	1	1	1	1	1	1.33	1
662	2	3	3	3	2	2	2	2	1	1	1	1	1	1	2	1	2	1	1	1	1	1	1	1	1	2	1	1	1	1	1	1	1	1	1	1	1	1	1	1	1	1	1	1	1	1	1	3	2
663	2	4	3	4	1	1	1	1	1	1	1	1	1	1	1	1	1	3	1	1	4	4	1	1	1	4	1	1	1	1	1	1	1	1	1	1	1	1	1	1	1	1	1	1	1	1	1	3.67	1
664	1	2	2	2	2	2	2	2	2	2	1	1	1	1	1	1	1	3	3	3	3	3	1	1	1	1	1	1	1	1	1	1	1	1	1	1	1	1	1	1	1	1	1	1	1	1	1	2	2
665	1	1	1	1	1	1	1	1	1	1	1	1	1	1	1	1	1	2	2	2	2	2	2	2	2	2	2	2	2	1	1	1	1	1	1	1	1	1	1	1	1	1	1	1	1	1	1	1	1
666	1	3	3	4	3	2	2	2	2	1	2	3	2	2	2	2	2	2	3	4	2	3	3	1	1	2	1	1	1	1	0	0	0	1	1	0	1	1	1	1	1	0	1	1	0	0	1	3.33	2.25
667	2	1	1	1	1	1	1	1	1	1	1	1	1	1	1	1	1	2	2	2	2	2	1	2	1	2	1	1	1	0	0	1	1	1	1	1	1	1	1	1	1	1	1	1	1	1	1	1	1
668	2	1	1	1	1	1	1	1	1	1	1	1	1	1	1	1	1	1	1	1	2	1	1	1	1	2	1	1	1	1	1	1	1	1	1	1	1	1	1	1	1	1	1	1	1	1	1	1	1
669	2	2	3	1	1	1	1	1	1	1	1	1	1	1	1	1	1	1	2	2	2	2	2	1	1	3	1	1	1	0	0	0	0	0	1	1	1	1	1	1	1	1	1	1	1	1	1	2	1
670	1	3	2	5	3	3	4	4	3	5	4	4	2	1	3	1	4	4	1	1	3	3	4	2	3	3	4	3	2	0	1	1	0	0	0	0	1	1	0	1	1	0	0	0	1	1	0	3.33	3.5
671	2	3	3	3	3	3	3	3	3	1	1	1	1	1	1	1	1	2	2	2	2	2	2	2	2	2	2	2	2	1	0	0	0	0	0	0	0	0	0	0	0	0	0	0	0	0	0	3	3
672	2	3	2	3	3	1	2	2	3	2	2	2	2	4	4	4	4	2	2	2	3	2	2	3	2	3	3	3	2	1	1	1	0	0	0	0	0	0	0	1	0	1	1	1	1	1	1	2.67	2
673	1	1	1	1	1	1	1	1	1	1	1	1	1	1	1	1	1	2	2	2	3	1	2	1	1	3	1	1	1	0	0	1	0	0	1	1	0	0	1	1	0	1	1	1	1	1	1	1	1
674	2	3	4	3	2	2	2	2	1	1	1	1	2	2	1	1	2	3	3	3	3	3	3	2	2	3	2	3	2	1	1	1	0	1	0	0	0	0	0	1	0	1	1	1	1	1	1	3.33	2
675	2	1	1	1	1	1	1	1	1	1	1	1	1	1	1	1	2	1	1	1	1	1	1	1	1	1	1	1	1	0	1	1	1	1	1	1	1	1	1	1	1	1	1	1	1	1	1	1	1
676	1	2	1	1	1	1	1	1	1	1	1	1	2	2	2	2	3	2	3	2	2	2	2	2	2	4	1	2	2	1	1	1	1	1	1	1	1	1	1	1	1	1	1	1	1	1	1	1.33	1
677	1	3	1	1	1	1	1	1	1	1	1	1	1	3	3	3	3	3	3	3	3	3	1	1	2	2	1	1	1	0	0	0	0	0	0	0	0	0	0	0	0	0	1	1	1	1	0	1.67	1
678	2	3	3	2	2	1	1	1	1	1	1	1	2	2	2	2	2	2	3	3	3	3	3	3	3	3	3	1	2	1	1	1	1	1	1	1	1	1	1	1	1	1	1	1	1	1	1	2.67	1.25
679	2	1	1	1	1	1	1	1	1	1	1	1	1	1	1	1	4	2	3	3	3	2	2	1	1	2	1	1	1	1	1	1	1	1	1	1	1	1	1	1	1	1	0	1	1	1	1	1	1
680	2	1	1	1	1	1	1	1	1	1	1	1	1	1	1	1	1	2	2	2	2	2	2	2	1	2	1	1	1	0	1	1	1	1	1	1	1	1	1	1	1	1	1	1	1	1	1	1	1
681	1	2	4	1	1	1	1	1	1	1	1	1	1	1	1	1	1	1	1	3	3	1	3	1	1	1	1	4	2	1	1	1	1	1	1	1	1	1	1	1	1	1	1	1	0	0	1	2.33	1
682	1	1	1	1	1	1	1	1	1	1	1	1	1	1	1	1	1	2	2	2	3	2	2	1	1	1	1	1	1	0	1	1	1	1	1	1	1	1	1	1	1	1	1	1	1	1	1	1	1
683	2	3	3	1	1	1	1	1	1	1	1	1	1	1	1	1	1	2	2	2	2	2	1	1	1	2	1	1	1	0	0	1	0	1	1	1	1	1	1	1	1	1	1	1	1	1	1	2.33	1
684	2	2	3	2	2	1	1	1	1	1	1	1	1	3	1	1	3	2	3	3	3	3	2	3	2	2	2	3	1	0	0	0	0	0	1	0	0	0	0	1	0	0	0	0	0	0	0	2.33	1.25
685	2	3	2	1	1	1	1	1	1	1	1	1	2	1	1	1	2	2	2	3	3	3	2	1	2	2	1	1	1	0	0	1	0	1	1	1	1	1	1	1	1	1	1	1	0	1	0	2	1
686	1	1	1	1	1	1	1	1	1	1	1	1	1	1	1	1	1	1	3	1	3	4	3	1	1	1	1	2	1	0	0	0	0	0	0	0	0	0	0	0	0	0	0	0	0	0	0	1	1
687	1	1	1	3	1	2	2	2	2	1	1	2	1	1	1	2	1	3	4	3	3	3	2	3	2	2	3	2	2	1	0	0	0	0	0	0	0	0	0	0	0	0	1	0	0	0	0	1.67	1.75
688	1	3	4	3	1	1	1	1	1	1	1	1	5	3	3	1	3	1	2	3	3	3	2	1	1	4	3	1	2	1	1	1	0	1	0	1	1	1	0	1	1	1	1	1	1	1	1	3.33	1
689	2	1	1	1	1	1	1	1	1	1	1	1	1	1	1	1	1	1	1	1	1	1	2	1	1	1	1	1	1	0	0	1	1	1	1	1	1	1	0	1	1	1	1	1	1	1	1	1	1
690	1	2	2	1	1	1	1	2	1	1	1	1	2	2	2	2	1	1	3	1	2	2	1	1	1	2	1	1	1	1	1	1	1	1	1	1	1	1	1	1	1	1	1	1	1	1	1	1.67	1.25
691	2	1	1	1	1	1	1	1	1	1	1	1	1	1	1	1	1	2	2	2	2	2	2	1	1	2	1	1	1	1	1	1	1	1	1	1	1	1	1	1	1	1	1	1	1	1	1	1	1
692	2	2	1	2	1	1	1	2	1	1	1	1	1	1	1	2	1	2	3	2	2	2	2	1	2	3	1	1	1	1	1	1	0	1	1	1	1	1	1	1	0	1	1	1	1	1	1	1.67	1.25
693	2	4	5	2	2	1	1	5	1	1	1	1	2	1	2	2	2	2	3	4	4	4	2	2	2	3	2	2	2	1	1	1	0	0	1	1	1	0	1	1	0	1	0	1	1	1	1	3.67	2.25
694	1	1	1	2	1	1	2	4	3	1	1	2	4	3	4	3	4	3	4	2	2	4	1	1	2	4	1	2	1	0	0	0	0	1	0	0	0	0	0	1	0	1	0	0	1	1	1	1.33	2
695	1	1	1	1	1	1	1	1	1	1	1	1	1	1	1	1	1	3	2	4	4	2	1	1	1	4	1	1	1	0	1	1	0	1	0	0	0	0	1	0	0	1	1	1	0	1	0	1	1
696	1	1	2	1	1	1	1	1	1	1	1	1	1	1	1	1	1	1	2	1	2	1	2	1	1	2	1	1	1	1	1	1	1	1	1	1	1	1	1	1	1	1	1	1	1	1	1	1.33	1
697	2	2	1	1	1	1	1	1	1	1	1	2	1	1	1	1	1	2	3	2	4	4	2	1	1	2	1	1	1	0	1	1	1	1	1	1	1	1	1	1	1	1	1	1	1	1	1	1.33	1
698	1	2	2	2	2	1	1	2	1	1	1	1	1	1	2	2	2	2	2	3	3	3	2	2	2	3	1	2	2	0	0	1	0	1	1	1	1	0	0	1	0	1	1	1	1	1	1	2	1.5
699	1	2	1	1	1	1	1	1	1	1	1	1	3	2	1	1	3	3	3	4	2	3	1	2	1	4	1	1	1	0	0	0	1	1	1	0	0	1	1	1	0	0	1	1	1	0	1	1.33	1
700	1	2	3	3	1	2	1	2	2	1	1	1	1	1	1	1	1	3	3	3	3	3	3	3	3	3	3	3	3	0	0	0	0	0	0	0	0	0	0	0	0	0	0	0	0	0	0	2.67	1.5
701	1	1	1	4	1	1	1	1	1	1	1	1	1	1	1	1	1	2	3	3	3	3	2	2	2	3	2	2	1	0	0	1	0	1	0	0	0	0	0	1	0	1	1	0	0	0	1	2	1
702	1	3	2	2	1	2	2	2	2	1	1	1	1	1	1	1	1	1	1	2	2	2	1	1	1	1	1	1	1	1	1	1	1	1	1	1	1	1	1	1	1	1	1	1	1	1	1	2.33	1.75
703	1	2	2	2	2	2	2	2	2	2	2	2	2	2	2	2	2	3	3	4	4	3	3	1	2	3	3	2	2	0	0	0	0	0	0	0	0	0	0	0	0	0	0	0	0	0	0	2	2
704	2	1	2	2	1	1	1	2	1	1	1	1	1	1	1	1	1	2	2	3	3	2	2	1	2	2	1	2	2	0	1	1	0	1	1	1	1	1	1	1	1	1	1	1	1	1	1	1.67	1.25
705	1	2	2	2	2	1	1	1	1	1	1	1	1	1	1	1	1	2	3	2	2	2	2	1	1	2	1	1	1	1	1	1	1	1	1	1	1	1	1	1	1	1	1	1	1	1	1	2	1.25
706	1	1	2	1	2	2	1	2	1	1	1	1	2	1	3	2	3	2	3	2	3	3	1	1	1	2	2	1	1	1	0	1	0	1	0	0	0	0	1	1	0	0	1	1	0	0	1	1.33	1.75
707	2	3	2	2	2	2	2	2	2	2	2	2	2	2	2	2	2	3	3	3	3	3	3	2	1	3	3	2	2	0	0	1	1	1	1	1	1	1	1	1	1	1	1	1	1	1	1	2.33	2
708	2	1	1	1	1	1	1	1	1	1	1	1	1	1	1	1	1	4	4	4	2	2	2	2	1	3	2	1	2	0	0	1	0	0	0	0	0	0	0	1	1	1	1	1	1	1	1	1	1
709	2	2	2	2	2	2	1	2	2	1	1	2	2	3	3	3	5	3	4	2	3	4	1	1	1	4	2	2	2	0	0	0	0	0	0	0	0	0	0	1	0	1	1	1	0	0	1	2	1.75
710	2	1	1	1	1	1	1	1	1	1	1	1	1	1	1	1	1	2	2	2	3	2	1	1	1	2	1	1	1	1	1	1	1	1	1	1	1	1	1	1	1	1	1	1	1	1	1	1	1
711	2	4	4	3	1	2	1	5	1	1	1	1	2	1	1	1	1	2	2	2	2	2	1	1	1	2	2	2	1	0	1	0	0	1	1	1	1	0	1	1	1	1	1	1	1	1	1	3.67	2.25
712	2	1	1	1	1	1	1	1	1	1	1	1	1	1	1	1	1	1	1	1	1	1	1	1	1	1	1	1	1	0	0	0	0	0	0	0	0	0	0	0	0	0	0	0	0	0	0	1	1
713	2	1	1	1	1	1	1	1	1	1	1	1	1	3	3	3	3	2	3	3	2	1	1	3	1	2	2	1	1	1	1	1	1	1	1	1	1	1	1	1	1	1	1	1	1	1	1	1	1
714	2	3	2	2	2	2	2	2	1	1	3	1	3	3	2	1	1	2	3	2	3	2	2	2	3	2	2	2	2	0	0	0	0	1	0	1	0	0	0	0	0	1	1	1	0	0	1	2.33	2
715	2	3	3	1	1	3	1	1	3	1	1	1	1	1	1	1	1	4	4	4	4	4	4	4	4	4	4	4	4	0	0	0	0	0	0	0	0	0	0	0	0	0	0	0	0	0	0	2.33	1.5
716	1	1	1	1	1	1	1	1	1	1	1	1	1	1	1	1	1	4	4	4	4	4	2	2	2	4	2	2	4	0	0	1	0	1	0	0	0	0	0	1	0	1	1	1	1	1	0	1	1
717	2	1	1	1	1	1	1	1	1	1	1	1	1	2	2	1	1	3	2	3	2	2	2	2	1	2	1	2	1	0	0	0	1	0	0	1	1	1	0	1	1	1	1	1	0	0	1	1	1
718	2	3	4	1	1	1	1	1	1	1	1	1	1	1	1	1	1	2	3	2	3	4	3	2	2	2	3	3	2	0	0	1	0	0	0	0	0	0	0	0	0	1	0	0	1	0	1	2.67	1
719	2	4	1	1	1	1	1	2	1	1	1	1	1	1	1	1	2	2	3	2	2	2	3	3	2	2	2	3	3	1	1	1	1	1	1	1	1	1	1	1	1	1	1	1	1	1	1	2	1.25
720	2	2	3	3	2	2	2	3	2	1	1	1	2	2	3	3	4	2	3	3	3	3	1	2	1	4	4	1	1	0	1	1	0	1	0	0	0	1	0	1	0	0	0	1	1	1	0	2.67	2.25
721	2	1	3	3	1	1	2	1	1	1	1	1	1	1	1	1	1	2	3	2	2	2	3	2	3	4	2	3	2	0	0	0	0	0	0	0	0	0	0	1	1	0	0	0	0	0	1	2.33	1.25
722	1	2	1	1	1	1	1	1	1	1	1	1	2	2	2	1	1	2	2	2	2	2	1	1	1	1	1	1	1	1	1	1	1	1	1	1	1	1	1	1	1	1	1	1	1	1	1	1.33	1
723	2	5	5	3	4	1	1	1	1	1	1	1	4	4	4	4	4	1	3	2	3	2	1	1	1	3	2	1	1	0	0	0	1	0	0	1	0	0	0	1	0	1	0	0	1	0	1	4.33	1.75
724	1	1	1	1	1	1	1	1	1	1	1	1	1	1	2	1	2	2	1	1	2	1	1	1	1	2	1	1	1	0	1	1	1	1	1	1	0	0	0	1	1	1	1	1	1	1	1	1	1
725	2	1	2	3	2	2	2	3	2	1	1	1	2	1	1	1	2	2	2	2	2	2	2	2	1	3	2	1	1	0	0	0	0	1	0	1	0	0	0	1	0	0	0	1	1	1	0	2	2.25
726	2	2	2	1	1	1	1	2	1	1	1	1	2	2	2	2	2	1	4	4	4	4	2	2	1	1	2	1	1	0	1	1	1	1	0	0	0	0	1	1	1	0	0	0	0	0	0	1.67	1.25
727	2	1	1	1	1	1	1	1	1	1	1	1	1	1	1	1	1	1	1	1	4	1	1	1	1	2	1	1	1	0	0	1	1	1	1	1	1	1	1	1	1	1	1	1	1	1	1	1	1
728	2	4	5	4	2	1	1	1	1	1	1	1	1	2	2	2	2	3	3	4	3	3	2	1	1	4	3	2	4	0	1	1	1	1	1	1	1	1	1	1	1	1	1	1	0	0	1	4.33	1.25
729	2	2	2	2	2	1	1	2	1	1	1	1	2	1	1	1	2	2	4	2	3	3	2	2	1	3	1	1	1	0	1	1	0	1	0	0	0	1	1	1	1	1	1	0	1	0	1	2	1.5
730	2	2	2	4	1	1	1	1	1	1	1	1	1	1	1	1	1	2	2	2	2	2	1	1	1	2	1	1	1	1	1	1	1	1	0	0	0	0	0	1	0	1	1	1	0	0	1	2.67	1
731	1	1	1	1	1	1	1	1	1	1	1	1	1	1	1	1	1	2	2	2	2	2	1	1	1	2	1	1	1	1	1	1	1	1	0	1	1	1	1	1	1	1	1	1	1	1	1	1	1
732	2	3	3	4	4	4	4	4	1	1	1	4	2	2	2	1	1	3	2	1	2	2	2	1	1	3	2	1	1	0	0	0	0	1	1	1	1	1	1	1	1	1	1	1	1	1	1	3.33	4
733	2	1	2	1	1	1	1	1	1	1	1	1	2	1	2	1	2	3	2	2	2	2	2	2	1	2	1	1	1	0	0	1	0	1	1	1	1	1	1	1	0	1	1	1	1	1	1	1.33	1
734	2	1	1	4	1	1	1	1	1	1	1	1	3	3	3	1	3	1	2	1	2	2	1	1	1	2	1	1	1	1	1	1	0	1	1	1	0	1	1	1	1	1	1	1	1	1	1	2	1
735	1	3	3	3	3	3	3	3	3	3	3	3	3	3	3	3	3	2	2	2	2	2	2	2	2	2	2	2	2	0	0	0	0	0	0	0	0	0	0	0	0	0	0	0	0	0	0	3	3
736	2	2	1	1	1	1	1	1	1	1	1	1	1	1	1	1	1	1	2	1	2	2	1	1	1	2	1	2	1	0	0	1	1	1	1	1	0	1	1	1	1	1	1	0	1	1	0	1.33	1
737	2	1	1	1	1	1	1	1	1	1	1	1	1	1	1	1	1	1	1	1	2	1	2	1	1	3	1	1	1	0	0	1	0	1	0	0	0	1	1	1	0	1	1	1	1	1	1	1	1
738	2	1	1	1	3	2	1	2	1	1	1	2	2	3	3	3	3	2	2	2	2	2	1	1	1	2	1	1	1	0	1	1	1	1	0	1	0	0	1	1	1	0	1	0	0	0	1	1	2
739	1	1	3	1	1	1	1	2	1	1	1	1	2	2	2	1	3	3	2	3	2	2	2	2	1	3	2	1	1	0	0	1	0	1	1	1	1	0	1	1	1	0	1	1	1	1	1	1.67	1.25
740	2	1	3	1	1	1	1	1	1	1	1	1	1	2	2	1	2	2	3	3	2	2	2	1	1	3	1	1	2	0	1	0	0	0	1	1	1	1	1	1	0	0	1	1	0	0	1	1.67	1
741	2	4	1	3	1	1	1	1	1	1	1	1	2	2	2	1	2	1	3	3	4	3	2	1	1	3	1	1	1	0	1	0	0	0	1	1	1	1	1	1	1	1	1	1	1	1	1	2.67	1
742	2	2	3	3	1	1	1	2	1	1	1	1	1	1	1	1	2	1	2	2	2	2	1	1	1	1	1	2	1	1	1	1	1	1	1	1	1	1	1	1	1	1	1	1	1	1	1	2.67	1.25
743	2	1	2	1	2	1	1	2	1	1	1	1	2	2	2	1	2	2	3	3	3	3	1	1	1	3	2	1	1	0	1	1	0	1	0	0	0	1	0	1	1	1	1	1	1	1	1	1.33	1.5
744	2	1	3	3	1	1	1	1	1	1	1	1	1	1	1	1	1	2	2	2	2	1	2	2	1	4	1	3	2	0	1	1	0	1	0	0	1	1	1	1	1	1	1	1	1	1	1	2.33	1
745	2	2	2	2	1	1	1	2	1	1	1	1	2	2	2	1	2	2	2	2	2	2	2	1	2	2	1	1	1	0	1	1	0	1	1	0	0	1	1	1	1	0	1	1	1	1	1	2	1.25
746	2	3	2	3	2	3	1	1	1	1	1	1	3	2	2	2	3	2	2	2	2	2	1	1	1	2	1	2	2	1	1	1	1	1	1	1	1	1	1	1	1	1	1	1	1	1	1	2.67	1.75
747	2	1	1	1	1	1	1	1	1	1	1	1	1	1	1	1	1	1	1	1	1	1	1	1	1	1	1	1	1	1	1	1	1	1	1	1	1	1	1	1	1	1	1	1	1	1	1	1	1
748	2	1	1	2	1	1	1	2	1	1	1	1	2	1	1	1	2	1	2	2	2	2	1	1	1	2	1	2	1	0	1	1	0	1	1	1	0	0	1	1	0	1	0	1	1	1	1	1.33	1.25
749	2	1	1	1	1	1	1	1	1	1	1	1	3	3	3	1	3	2	3	2	2	3	1	1	1	2	1	2	1	0	1	1	1	1	1	1	0	1	1	1	1	1	1	1	1	1	1	1	1
750	2	1	1	1	1	1	1	1	1	1	1	1	1	1	1	1	1	2	2	3	1	2	1	1	1	2	1	2	1	0	1	1	1	1	0	0	0	1	1	0	1	0	0	0	0	0	1	1	1
751	1	2	2	2	1	1	1	1	1	1	1	1	1	1	1	1	1	1	2	4	2	3	1	1	1	2	1	1	1	1	1	1	1	1	1	0	1	1	1	1	1	1	1	1	1	1	1	2	1
752	1	2	2	2	2	2	2	2	2	3	3	3	3	3	3	3	3	2	2	2	3	3	2	1	2	2	1	1	2	1	1	1	1	1	1	1	1	1	1	1	1	1	1	1	1	0	1	2	2
753	2	2	3	3	2	1	1	3	1	1	1	1	4	3	4	3	4	3	3	3	3	3	2	2	2	3	2	1	1	0	0	1	0	0	0	1	0	0	0	1	1	0	0	1	1	1	0	2.67	1.75
754	2	1	2	2	1	1	1	2	1	1	1	2	2	2	2	2	2	2	2	2	2	2	2	2	2	3	2	2	1	0	0	0	0	1	1	1	1	1	1	1	0	1	1	1	1	1	1	1.67	1.25
755	1	3	3	3	2	1	1	1	1	1	1	1	1	1	1	1	1	2	2	3	2	2	3	2	2	3	2	1	1	0	0	0	0	0	0	0	0	0	0	0	0	0	0	0	0	0	0	3	1.25
756	2	2	3	4	2	1	1	2	1	1	1	2	2	2	2	3	3	2	3	2	3	2	2	2	1	3	1	2	2	0	1	1	1	1	1	1	1	1	1	1	1	1	1	1	1	1	1	3	1.5
757	2	1	1	1	1	1	1	1	1	1	1	1	1	1	1	1	1	2	2	2	3	2	1	2	1	2	1	1	1	0	0	1	0	0	0	0	0	0	1	1	0	0	0	0	1	1	1	1	1
758	1	3	3	3	3	3	3	3	3	3	3	3	3	3	3	3	3	2	2	2	2	2	2	2	2	2	2	2	2	0	0	0	0	0	0	0	0	0	0	0	0	0	0	0	0	0	0	3	3
759	2	1	3	1	1	1	1	2	1	1	1	3	3	2	2	4	3	2	2	2	2	3	2	1	1	2	1	1	1	0	0	1	1	1	1	1	1	1	1	1	0	1	1	1	1	1	1	1.67	1.25
760	2	2	4	3	1	1	1	2	1	1	1	4	2	2	2	2	4	2	3	3	3	3	2	2	2	3	2	3	2	0	0	1	0	0	0	0	0	0	0	1	0	1	1	1	1	1	1	3	1.25
761	2	1	1	1	1	1	1	1	1	1	1	1	1	1	1	1	1	2	2	2	2	2	1	1	1	2	1	1	1	1	1	1	1	1	1	1	1	1	1	1	1	1	1	1	1	1	1	1	1
762	2	3	3	2	3	3	2	3	3	3	2	3	3	3	3	2	3	2	2	2	2	2	2	2	2	2	2	2	2	0	0	1	1	1	1	1	1	1	1	1	1	1	1	1	1	1	1	2.67	2.75
763	2	4	3	4	3	3	3	3	2	2	2	2	3	3	3	3	4	3	2	3	3	3	2	2	3	3	3	2	3	0	0	1	0	0	0	0	0	0	0	1	1	1	0	0	0	0	0	3.67	3
764	2	3	5	3	1	2	2	2	2	2	2	2	2	2	2	2	2	4	4	3	4	4	3	2	3	4	4	4	4	0	0	0	0	0	0	0	0	0	0	0	0	0	0	0	0	0	0	3.67	1.75
765	1	3	3	3	3	3	3	3	3	3	3	3	3	3	3	3	3	2	2	2	2	2	2	2	2	2	2	2	2	0	0	0	0	0	0	0	0	0	0	0	0	0	0	0	0	0	0	3	3
766	2	1	2	1	1	1	1	1	1	1	1	1	3	3	3	1	3	1	3	3	3	3	2	1	1	3	2	1	1	0	1	1	1	1	1	1	1	1	1	1	1	0	1	1	1	1	1	1.33	1
767	1	2	3	2	2	2	2	3	1	1	1	1	1	1	1	1	1	2	3	3	3	3	1	1	1	3	1	1	1	1	1	1	0	1	0	0	1	1	0	1	1	1	1	1	1	0	1	2.33	2.25
768	1	3	4	4	2	4	2	4	1	1	1	1	3	1	4	2	3	2	4	2	2	2	3	2	2	3	1	3	1	1	0	0	1	1	1	1	0	1	1	1	1	0	0	1	1	1	1	3.67	3
769	2	1	1	1	1	1	1	2	1	1	1	1	2	1	1	1	2	2	2	2	2	2	1	1	1	2	1	1	1	0	1	1	0	1	1	0	1	1	0	1	1	1	1	1	1	1	1	1	1.25
770	2	3	3	3	4	3	3	3	3	3	3	3	3	3	3	3	3	3	4	3	2	3	3	2	2	3	2	2	2	1	0	1	1	1	1	1	1	1	1	1	1	1	1	1	1	1	1	3	3.25
771	2	1	2	1	1	1	1	2	1	1	1	1	2	2	2	1	1	2	2	3	3	3	1	1	1	4	1	1	1	1	0	1	1	1	1	1	0	1	1	1	1	1	1	1	1	1	1	1.33	1.25
772	2	1	1	2	1	1	1	1	1	1	1	1	1	1	2	1	2	2	2	2	2	2	1	1	1	2	1	2	1	0	1	1	0	1	0	0	0	1	0	1	0	0	0	0	0	0	0	1.33	1
773	2	2	3	3	1	1	1	2	1	1	1	1	2	2	2	2	2	3	2	2	2	2	1	2	2	2	2	2	2	1	1	1	0	1	0	0	0	1	0	1	0	0	0	0	0	0	0	2.67	1.25
774	2	1	2	1	1	1	1	1	1	1	1	1	1	1	1	1	1	2	2	2	2	2	2	1	1	2	1	1	1	0	0	0	0	0	1	0	0	0	0	1	0	1	1	1	0	0	1	1.33	1
775	2	1	1	1	1	1	1	1	1	1	1	1	1	2	2	1	2	2	2	2	2	2	2	1	1	2	1	1	1	1	1	1	1	1	1	1	1	1	1	1	1	1	1	1	1	1	1	1	1
776	2	3	2	2	2	1	1	2	1	1	1	1	1	2	1	1	2	2	2	2	2	2	2	1	1	1	1	1	1	1	1	1	1	1	1	1	1	1	1	1	1	1	1	1	1	1	1	2.33	1.5
777	2	1	1	1	1	2	1	1	1	1	1	1	3	3	3	1	4	2	2	2	2	2	1	1	1	3	2	1	1	0	1	0	0	0	0	0	0	1	1	0	1	0	0	0	1	0	0	1	1.25
778	2	2	1	1	1	1	1	1	1	1	1	1	1	1	1	1	2	1	2	2	2	2	1	1	1	3	1	1	1	0	1	0	0	1	1	1	0	0	0	1	0	1	1	1	1	1	1	1.33	1
779	2	2	3	3	2	1	1	2	1	1	1	1	2	3	3	4	4	2	3	3	3	4	3	2	2	3	2	3	3	0	0	0	0	0	0	0	0	0	0	0	0	0	0	0	0	0	1	2.67	1.5
780	2	1	1	1	1	1	1	1	1	1	1	1	1	1	1	1	1	3	1	1	4	4	2	3	2	2	1	2	1	1	0	1	0	1	0	0	0	0	1	1	0	0	1	1	1	1	1	1	1
781	1	1	1	1	1	1	1	1	1	1	1	1	1	1	1	1	1	2	2	2	1	2	1	1	1	2	1	1	1	1	1	1	1	1	1	1	1	1	1	1	1	1	1	1	1	1	1	1	1
782	1	4	4	4	4	4	4	4	4	4	4	4	4	4	4	4	4	3	2	3	3	2	3	3	3	3	3	3	3	0	0	0	0	0	0	0	0	0	0	0	0	0	0	0	0	0	1	4	4
783	2	3	3	3	3	1	1	3	1	1	1	1	1	1	1	1	1	3	3	3	3	3	3	3	3	3	3	3	3	1	1	1	1	1	1	1	1	1	1	1	1	1	1	1	1	1	1	3	2
784	1	2	1	1	1	1	1	1	1	1	1	1	1	2	2	1	2	2	2	2	2	2	2	1	1	2	1	1	1	0	1	1	1	1	1	1	1	1	1	1	1	1	1	1	1	1	1	1.33	1
785	2	2	3	2	2	2	2	2	2	2	2	2	2	2	2	2	2	3	3	3	2	3	3	1	2	3	1	1	3	1	0	0	1	1	1	1	0	1	1	1	1	1	1	1	1	1	1	2.33	2
786	2	1	1	3	4	4	1	3	1	1	1	1	1	2	3	1	3	3	3	3	3	3	2	1	1	3	1	1	1	0	1	1	0	1	1	1	0	0	0	1	0	1	1	1	1	1	1	1.67	3
787	1	1	1	1	1	1	1	1	1	1	1	1	1	1	1	1	1	1	2	3	2	1	1	1	1	1	1	1	1	0	1	0	0	0	1	1	1	0	0	0	0	0	1	1	1	1	1	1	1
788	2	4	3	3	3	2	2	2	2	1	1	1	1	2	1	2	1	2	2	2	3	2	3	3	3	2	2	3	2	0	0	0	0	0	0	0	0	0	0	0	0	0	1	0	0	0	0	3.33	2.25
789	2	2	2	2	2	2	2	2	1	1	1	1	1	2	2	2	2	2	2	2	2	2	2	2	2	2	2	2	2	0	0	0	0	0	0	0	0	0	0	0	0	0	0	0	0	0	0	2	2
790	1	1	1	1	1	1	1	1	1	1	1	1	1	3	3	3	3	3	3	2	2	2	3	3	3	3	2	2	3	0	0	0	0	0	0	0	0	0	0	0	0	0	0	0	0	0	0	1	1
791	2	2	2	2	2	2	2	2	2	2	2	2	2	2	2	2	2	1	1	1	3	1	1	1	3	1	1	1	1	1	1	1	1	1	1	1	1	1	1	1	1	1	1	1	1	1	1	2	2
792	2	1	1	1	1	1	1	1	1	1	1	1	1	1	1	1	1	2	2	2	2	2	2	2	3	2	2	2	2	0	0	1	0	1	1	1	1	1	1	1	1	1	1	1	1	1	1	1	1
793	2	2	3	4	4	3	4	3	2	2	1	2	3	4	4	2	4	3	4	2	3	3	3	2	4	4	3	3	2	0	0	0	0	0	0	0	0	0	1	1	1	1	1	0	0	0	0	3	3.5
794	1	1	1	1	1	1	1	1	1	1	1	1	1	1	1	1	1	2	2	1	2	2	2	2	1	2	2	1	1	0	1	1	1	1	1	1	1	1	1	1	1	1	1	1	1	1	1	1	1
795	2	2	3	3	3	2	2	2	1	2	1	2	3	3	3	3	3	3	3	2	3	3	2	3	2	3	2	3	3	0	0	0	0	1	0	1	0	1	0	1	0	1	1	1	1	1	0	2.67	2.25
796	2	2	3	2	2	1	2	1	1	1	1	1	2	2	2	3	3	3	3	2	2	3	1	1	1	3	1	1	1	1	1	1	1	1	1	1	1	1	1	1	1	1	1	1	1	1	1	2.33	1.5
797	2	1	1	1	1	1	1	1	1	1	1	1	1	1	1	1	1	2	1	2	2	2	1	2	2	3	2	1	2	0	0	1	0	1	0	0	0	1	0	1	0	0	0	0	0	0	0	1	1
798	2	1	1	1	1	1	1	1	1	1	1	1	1	1	1	1	1	2	2	2	2	2	1	1	1	1	1	1	1	0	1	1	1	1	1	1	0	1	1	1	1	1	1	1	1	1	1	1	1
799	2	2	3	2	3	4	4	4	1	1	1	3	3	3	3	3	3	1	3	1	1	3	3	2	1	4	2	3	1	1	1	1	1	1	1	1	0	1	0	1	0	1	1	1	1	1	1	2.33	3.75
800	2	1	3	2	2	1	1	2	2	1	1	1	2	2	2	1	2	2	2	2	2	2	2	2	2	3	2	2	1	0	1	0	0	1	0	0	0	1	1	1	1	0	0	0	1	1	1	2	1.5
801	2	1	3	4	2	1	1	1	1	1	1	1	1	1	1	1	1	1	2	1	3	1	3	1	1	4	1	3	1	1	1	1	1	1	1	1	1	1	1	1	0	1	1	1	1	0	1	2.67	1.25
802	2	2	3	1	1	1	1	1	1	1	1	1	1	1	1	1	1	2	2	2	2	2	1	1	1	2	1	1	1	0	0	1	1	1	1	1	1	1	1	1	1	0	0	1	1	1	1	2	1
803	2	1	2	1	1	1	1	1	1	1	1	1	2	1	2	1	2	1	1	1	1	1	1	1	1	1	1	1	1	0	1	1	1	1	1	1	1	1	1	1	1	1	1	1	1	1	1	1.33	1
804	2	2	3	2	2	2	2	2	1	1	1	1	2	2	2	2	2	2	2	2	2	2	2	2	2	2	1	1	1	0	0	1	1	1	1	1	1	1	1	1	1	1	1	1	1	1	1	2.33	2
805	2	1	1	1	1	1	1	1	1	1	1	1	1	2	2	1	2	1	1	1	2	2	1	1	1	2	1	1	1	0	1	1	0	1	0	0	0	1	1	1	1	1	1	1	1	1	1	1	1
806	2	2	2	2	2	1	1	2	1	1	1	1	2	2	2	2	2	2	2	1	3	2	1	1	1	1	1	1	1	1	1	1	1	1	1	1	1	1	1	1	1	1	1	1	1	1	1	2	1.5
807	2	3	3	3	3	3	3	3	3	3	3	3	3	3	3	3	3	2	2	2	2	2	2	2	2	2	2	2	2	0	0	0	0	0	0	0	0	0	0	0	0	0	0	0	0	0	0	3	3
808	2	1	3	4	2	2	2	2	1	1	1	1	1	1	1	1	4	2	3	3	1	2	2	1	1	2	2	2	2	0	0	1	0	1	1	0	0	0	0	0	0	0	1	1	0	0	0	2.67	2
809	2	4	2	3	4	4	4	4	4	2	2	4	2	3	3	3	3	3	2	3	2	3	2	1	1	4	2	1	1	0	1	0	0	0	0	0	0	0	0	0	0	0	1	0	0	0	0	3	4
810	2	1	1	2	1	1	1	1	1	1	1	1	2	1	1	1	2	2	2	2	3	2	1	2	2	2	1	2	1	1	1	1	1	1	1	1	1	1	1	1	1	1	1	1	1	1	1	1.33	1
811	1	2	3	2	2	2	2	2	2	2	2	2	2	2	2	2	2	2	2	2	2	2	2	2	2	2	2	2	2	0	0	0	0	0	0	0	0	0	0	0	0	0	0	0	0	0	0	2.33	2
812	2	1	2	1	1	1	1	1	1	1	1	1	2	1	1	1	2	2	2	2	2	2	1	1	1	1	1	1	1	0	0	1	1	1	1	1	1	1	1	1	1	1	1	1	1	1	1	1.33	1
813	1	1	1	1	1	1	1	1	1	1	1	1	1	1	1	1	1	1	1	1	1	1	1	1	1	1	1	1	1	1	1	1	1	1	1	1	1	1	1	1	1	1	1	1	1	1	1	1	1
814	2	1	1	1	1	1	1	1	1	1	1	1	1	1	1	1	1	1	2	1	1	1	1	1	1	2	1	1	1	1	1	1	1	1	1	1	1	1	1	1	1	1	1	1	1	1	1	1	1
815	1	2	2	2	1	2	2	2	1	1	1	1	1	1	1	1	1	2	3	3	3	2	2	1	1	2	1	1	1	1	1	1	1	1	1	1	1	1	1	1	1	1	1	1	1	1	1	2	1.75
816	1	3	3	2	2	3	2	2	2	1	1	1	2	2	2	2	2	3	3	2	2	3	2	2	2	3	2	2	2	0	0	0	0	0	0	0	0	0	1	1	0	0	0	1	1	1	0	2.67	2.25
817	2	1	2	1	1	1	1	1	1	1	1	1	2	3	4	3	5	3	3	3	2	3	2	2	3	3	2	3	3	1	0	0	0	1	1	1	1	0	0	1	1	1	0	1	0	0	0	1.33	1
818	2	2	1	2	1	1	1	1	1	1	1	1	2	2	2	1	2	1	1	2	2	1	1	1	2	3	1	1	1	0	0	0	0	0	0	0	1	1	0	1	0	1	1	1	1	1	1	1.67	1
819	2	2	4	2	1	1	1	1	2	2	1	2	3	3	2	2	3	3	3	3	3	3	3	2	3	3	2	3	3	0	0	0	0	0	0	0	0	0	0	1	0	0	0	0	0	0	0	2.67	1
820	2	1	1	1	1	1	1	1	1	1	1	1	1	1	1	1	1	2	2	2	1	2	1	1	1	1	1	1	1	0	0	1	0	1	1	0	1	1	1	1	1	1	1	1	1	1	1	1	1
821	2	1	2	1	1	1	1	1	1	1	1	1	1	1	1	1	1	2	2	2	2	2	2	1	1	1	1	1	1	1	1	1	1	1	1	1	1	1	0	1	0	1	1	1	1	1	1	1.33	1
822	2	2	2	1	1	2	1	2	1	1	1	1	3	3	2	2	3	4	3	2	3	2	2	1	1	3	2	1	2	1	0	0	0	0	0	0	0	1	1	1	0	0	0	0	0	0	1	1.67	1.5
823	1	1	1	3	2	2	1	1	1	1	1	1	2	3	3	1	3	2	2	2	3	2	1	1	1	3	1	2	1	0	1	0	0	0	1	1	0	0	0	1	0	1	1	1	1	1	1	1.67	1.5
824	2	1	1	1	1	1	1	1	1	1	1	1	1	1	1	1	2	2	2	2	3	2	1	1	1	2	1	1	1	1	1	1	0	1	1	1	1	1	1	1	1	1	1	1	1	1	1	1	1
825	1	3	3	3	3	3	3	3	3	3	3	3	3	3	3	3	3	2	2	2	2	2	2	2	2	2	2	2	2	0	0	0	0	0	0	0	0	0	0	0	0	0	0	0	0	0	0	3	3
826	2	2	1	1	1	1	1	1	1	1	1	1	1	1	2	1	2	1	2	2	1	2	1	1	1	1	1	1	1	0	0	1	1	1	1	1	1	1	1	1	1	1	1	1	1	1	1	1.33	1
827	2	1	1	1	1	1	1	1	1	1	1	1	1	1	1	1	1	1	1	3	3	3	1	1	1	1	1	1	1	1	1	1	1	1	1	1	1	1	1	1	1	1	1	1	1	1	1	1	1
828	2	2	2	2	2	2	2	2	1	1	1	1	1	1	1	1	1	2	2	2	2	2	2	2	2	2	2	2	2	0	0	0	0	1	1	0	0	0	0	1	1	1	1	1	1	1	1	2	2
829	2	3	3	2	2	1	1	1	1	1	1	2	2	1	1	2	3	2	3	2	2	2	1	1	2	2	1	1	1	0	0	1	1	1	1	1	1	1	1	1	1	1	1	1	1	1	1	2.67	1.25
830	2	2	2	2	2	1	1	1	1	1	1	1	1	1	1	1	1	1	2	2	2	2	2	2	1	2	2	1	1	0	1	1	1	1	1	1	1	1	1	1	1	1	1	1	1	1	1	2	1.25
831	1	3	3	3	3	3	3	3	3	3	3	3	3	3	3	3	3	3	3	3	3	3	3	3	3	3	3	3	3	0	0	0	0	0	0	0	0	0	0	0	0	0	0	0	0	0	0	3	3
832	2	2	3	2	1	1	1	2	1	1	1	1	1	1	2	1	2	2	2	2	2	3	1	1	1	2	2	1	2	0	0	1	0	1	0	0	0	0	0	1	0	1	1	1	0	0	1	2.33	1.25
833	1	2	2	2	2	1	1	1	1	1	1	1	1	1	1	1	1	1	2	2	2	2	1	1	1	2	1	1	1	1	1	1	1	1	1	1	1	1	1	1	1	1	1	1	1	1	1	2	1.25
834	1	1	1	1	1	1	1	1	1	1	1	1	1	1	1	1	1	1	1	2	2	2	2	1	1	1	1	1	1	1	1	1	1	1	1	1	1	1	1	1	1	1	1	1	1	1	1	1	1
835	1	2	1	1	1	1	1	1	1	1	1	1	1	1	1	1	1	3	3	3	3	3	1	1	1	4	3	2	1	0	1	1	0	1	0	0	0	0	1	1	1	1	1	1	0	1	1	1.33	1
836	2	1	2	3	1	1	1	2	1	1	1	1	2	2	2	2	3	3	3	3	3	3	1	1	1	2	1	2	2	0	1	1	0	1	0	0	1	1	1	1	1	1	1	1	1	1	1	2	1.25
837	2	4	2	2	1	1	1	2	1	1	1	1	2	2	2	1	2	2	2	2	3	2	1	1	2	3	2	1	1	0	0	1	1	1	0	0	0	1	1	1	1	0	0	1	1	0	1	2.67	1.25
838	2	1	1	1	1	2	1	1	3	1	1	1	1	5	5	5	1	4	4	3	4	4	4	3	4	4	3	4	4	1	0	0	0	0	0	0	0	0	0	1	1	1	1	0	1	1	1	1	1.25
839	2	2	1	1	1	1	1	1	1	1	1	1	1	1	1	1	1	2	2	2	2	2	2	1	1	2	1	1	1	0	0	1	0	1	1	1	0	1	1	1	1	1	1	1	1	1	1	1.33	1
840	1	3	3	3	2	2	2	1	1	1	1	1	1	2	2	1	2	3	3	3	3	3	2	2	2	3	2	2	3	0	1	1	0	0	1	1	1	1	1	1	0	1	1	1	1	1	1	3	1.75
841	2	3	2	3	2	2	1	3	1	1	1	1	1	1	1	1	1	2	4	3	3	3	2	2	1	3	1	1	1	0	1	1	0	1	0	0	0	1	0	1	1	0	0	0	0	0	0	2.67	2
842	2	1	2	1	1	1	1	1	1	1	1	1	1	1	1	1	2	2	2	2	2	3	2	1	1	2	1	2	1	0	1	1	0	1	1	1	1	1	1	1	1	1	1	1	1	1	1	1.33	1
843	1	2	2	2	2	2	2	2	1	1	1	1	2	2	2	1	2	2	2	2	2	3	1	1	1	2	2	1	2	1	1	1	1	1	1	1	1	1	1	1	1	1	1	1	1	1	1	2	2
844	1	1	1	1	1	1	1	1	1	1	1	1	1	1	1	1	1	1	1	1	1	1	1	1	1	1	1	1	1	0	0	0	1	1	1	1	1	1	1	1	1	1	1	1	1	1	1	1	1
845	1	1	3	3	1	1	1	3	1	1	1	1	1	1	1	1	1	2	2	2	2	2	1	1	1	2	1	1	1	0	0	0	0	1	0	0	0	0	0	1	1	1	1	1	1	1	0	2.33	1.5
846	1	3	1	1	1	1	1	1	1	1	1	1	2	2	2	1	2	2	2	2	3	2	2	1	2	2	2	2	2	0	0	1	0	1	1	0	1	1	0	1	1	0	1	1	1	1	1	1.67	1
847	1	1	1	1	1	1	1	1	1	1	1	1	3	1	2	1	1	1	2	2	2	2	2	1	1	1	1	1	1	0	1	1	1	1	1	1	1	1	0	1	1	1	1	1	1	1	1	1	1
848	1	2	2	2	2	1	1	1	1	1	1	1	1	1	4	1	2	2	2	2	3	2	1	1	1	1	1	1	1	1	1	1	1	1	1	1	1	1	1	1	1	1	1	1	1	1	1	2	1.25
849	2	1	1	1	3	2	1	1	1	1	1	1	3	2	1	1	4	2	2	3	3	2	2	2	2	2	1	2	1	0	0	0	1	1	1	1	0	1	1	1	1	1	1	1	1	0	1	1	1.75
850	1	1	1	2	1	1	1	1	1	1	1	1	2	2	1	1	2	2	2	2	2	3	1	2	1	3	1	1	1	0	1	1	0	1	1	1	1	1	1	1	1	0	1	1	0	0	0	1.33	1
851	2	2	3	2	1	1	1	1	1	1	1	1	1	1	1	1	1	2	3	2	2	2	2	1	2	3	1	1	1	1	1	1	0	1	1	1	1	1	1	1	1	1	1	1	1	1	1	2.33	1
852	1	2	1	1	1	1	1	1	1	1	1	1	4	3	2	2	2	2	2	2	2	2	1	2	2	2	1	1	1	1	1	1	0	1	1	1	1	1	1	1	1	1	1	1	1	1	1	1.33	1
853	1	2	3	3	2	2	2	2	1	1	2	1	2	1	1	2	3	2	3	2	3	3	3	1	2	3	1	2	1	1	0	0	1	1	1	1	1	1	0	1	1	1	1	1	1	1	1	2.67	2
854	1	1	1	1	1	1	1	2	1	1	1	1	2	2	2	2	2	1	2	3	3	2	1	1	1	1	1	1	1	0	1	0	0	0	1	1	0	0	0	1	0	1	1	1	1	1	1	1	1.25
855	2	1	1	1	1	1	1	1	1	1	1	1	1	1	1	1	1	4	4	4	4	4	4	4	4	4	4	4	4	1	0	1	1	1	0	0	0	0	0	0	0	0	0	0	0	0	0	1	1
856	1	1	2	1	1	1	1	1	1	1	1	1	3	2	5	2	4	3	2	2	3	3	3	2	2	3	2	1	1	1	0	1	1	1	1	1	1	1	1	1	1	1	1	1	1	1	1	1.33	1
857	1	4	4	3	2	2	2	2	2	2	2	2	2	2	2	2	2	3	3	3	3	3	3	3	3	3	3	2	2	0	1	1	1	1	1	1	1	1	0	1	1	0	0	0	0	0	0	3.67	2
858	2	1	1	1	1	1	1	1	1	1	1	1	1	1	1	1	1	4	4	1	1	1	1	1	1	4	1	1	1	0	0	1	1	1	0	1	1	1	1	1	0	0	1	1	1	1	1	1	1
859	1	3	1	3	3	1	1	3	1	1	1	1	2	2	2	1	5	3	3	1	2	2	2	1	2	3	1	1	1	0	0	0	0	0	0	0	0	0	0	1	0	0	0	0	0	0	0	2.33	2
860	1	1	1	1	1	1	1	1	1	1	1	1	1	1	1	1	2	1	1	2	2	1	1	1	1	2	1	1	1	0	0	1	0	1	1	1	1	1	0	1	1	1	1	1	1	1	1	1	1
861	2	1	2	2	1	3	1	2	1	1	1	1	2	2	1	1	2	1	4	2	1	1	2	1	3	3	2	3	2	0	1	1	1	1	1	1	1	1	1	1	1	1	0	1	1	1	1	1.67	1.75
862	1	4	4	4	2	1	1	1	1	1	1	1	1	1	1	1	1	2	3	3	3	3	2	2	2	2	2	2	2	1	0	0	0	0	1	1	1	1	1	1	1	1	1	1	1	1	1	4	1.25
863	1	3	1	1	1	3	1	1	1	1	1	1	3	3	3	1	1	1	3	3	4	2	3	1	1	4	1	1	1	0	0	1	0	1	0	0	1	1	1	1	1	1	1	1	1	1	0	1.67	1.5
864	1	1	1	4	2	1	1	1	1	1	1	1	2	2	3	1	3	1	2	2	2	1	2	1	1	1	1	1	1	1	1	1	1	1	1	1	1	1	1	1	1	1	1	1	1	1	1	2	1.25
865	2	2	2	1	1	1	1	1	1	1	1	1	1	2	1	1	2	1	1	3	3	3	1	1	1	1	1	1	1	0	0	0	1	1	1	1	1	1	0	1	1	1	1	1	1	1	1	1.67	1
866	2	2	2	2	1	1	1	1	1	1	1	1	2	1	2	1	2	2	3	2	2	2	2	2	2	2	2	2	2	0	0	1	0	1	0	0	0	0	0	1	0	0	0	0	0	0	0	2	1
867	1	1	1	1	1	1	1	1	1	1	1	1	1	2	1	1	1	2	2	2	2	2	1	1	1	1	1	1	1	1	1	1	1	1	1	1	1	1	1	1	1	1	1	1	1	1	1	1	1
868	1	3	3	2	1	1	1	1	1	1	1	1	1	1	1	1	1	1	2	2	2	2	2	1	2	3	2	1	1	0	0	1	1	1	1	1	1	1	1	1	1	1	1	1	1	1	1	2.67	1
869	2	2	3	1	1	1	1	2	1	1	2	1	2	1	1	1	2	2	2	2	3	2	2	1	1	2	1	1	1	0	1	1	1	1	1	1	1	1	1	1	0	1	1	1	1	1	1	2	1.25
870	2	4	4	4	1	1	1	1	1	1	1	1	3	2	2	1	1	4	4	3	3	4	1	1	1	4	1	1	2	1	1	1	1	1	1	1	1	1	1	1	1	1	1	1	1	1	1	4	1
871	2	4	4	4	4	4	4	4	4	4	4	4	4	2	2	2	2	3	3	3	3	3	3	3	3	3	3	3	3	0	0	0	0	0	0	0	0	0	0	0	0	0	0	0	0	0	0	4	4
872	1	2	1	1	1	1	1	1	1	1	1	1	1	1	1	1	1	2	2	2	2	2	1	1	1	2	2	2	1	1	1	1	1	1	1	1	1	1	1	1	1	1	1	1	1	1	1	1.33	1
873	1	1	1	1	1	1	1	1	1	1	1	1	2	1	1	1	1	1	2	2	3	2	2	1	2	2	1	1	1	0	0	0	0	0	1	1	0	0	0	1	0	1	0	1	1	0	1	1	1
874	2	1	1	1	1	1	1	1	1	1	1	1	1	1	1	1	1	2	1	1	1	1	1	1	1	2	2	1	1	0	0	1	0	1	1	1	1	1	1	1	1	1	1	1	1	1	1	1	1
875	2	1	3	1	1	1	1	1	1	1	1	1	1	1	1	1	1	2	2	2	2	1	1	1	1	2	1	1	1	1	1	1	1	1	1	1	1	1	1	1	1	1	1	1	1	1	1	1.67	1
876	2	2	2	1	1	1	1	1	1	1	1	1	1	1	1	1	1	2	3	2	2	2	2	2	2	2	2	2	1	0	1	1	0	1	1	1	1	1	1	1	1	1	1	1	1	1	1	1.67	1
877	2	1	1	1	1	1	1	1	1	1	1	1	1	1	1	1	1	2	3	2	2	4	3	2	1	3	2	1	1	0	1	1	1	1	1	1	1	1	1	1	1	1	1	1	1	1	1	1	1
878	1	1	1	1	1	1	1	1	1	1	1	1	1	1	1	1	1	1	2	2	2	1	2	1	2	3	1	1	1	1	1	1	1	1	1	1	1	1	1	1	1	1	1	1	1	1	1	1	1
879	2	1	1	1	1	1	1	1	1	1	1	1	5	3	5	1	5	4	2	1	4	4	1	1	2	2	2	1	1	0	0	1	0	0	0	0	0	0	0	1	0	0	0	0	0	0	1	1	1
880	1	1	1	4	4	3	2	3	1	1	1	1	5	4	4	3	4	3	3	3	3	3	3	1	2	3	1	1	1	1	1	1	1	1	1	1	1	1	1	1	0	0	0	0	0	0	0	2	3
881	2	1	1	3	1	1	1	1	1	1	1	1	1	1	1	1	2	1	2	1	3	2	1	1	1	3	1	1	1	0	0	1	1	1	1	1	1	1	1	1	1	1	1	1	1	1	1	1.67	1
882	1	1	1	1	1	1	1	1	1	1	1	1	1	1	1	1	1	1	1	1	1	1	2	1	1	2	1	1	1	0	0	0	0	0	0	0	0	0	0	0	0	0	0	0	0	0	0	1	1
883	1	1	3	2	1	1	1	3	2	1	1	1	2	3	3	3	2	4	4	4	3	4	3	2	1	3	3	3	3	0	1	1	0	1	1	1	1	1	1	1	0	1	1	1	1	1	1	2	1.5
884	2	4	4	4	3	3	2	4	1	1	1	1	2	2	2	2	2	3	2	3	2	2	2	2	2	2	2	1	2	1	1	1	1	1	0	0	1	1	1	1	0	0	1	1	1	1	1	4	3
885	2	1	1	1	1	1	2	2	1	1	1	1	2	2	2	1	3	1	2	2	3	1	2	1	2	2	1	1	1	1	1	1	0	1	1	1	1	1	1	1	1	1	1	1	1	1	1	1	1.5
886	2	2	3	2	1	1	1	1	1	1	1	1	2	2	2	2	2	2	2	2	2	2	2	2	1	2	2	2	2	1	1	1	0	1	0	0	1	0	1	1	0	1	1	1	0	0	1	2.33	1
887	1	1	1	1	1	2	1	1	1	1	1	1	1	2	2	2	2	2	2	3	3	3	2	2	2	3	2	3	2	0	0	1	0	1	1	1	1	1	1	1	1	1	1	1	0	0	1	1	1.25
888	1	2	1	1	1	1	1	3	1	1	1	1	2	1	1	1	1	2	3	2	3	2	3	2	3	3	2	1	1	1	1	1	1	1	1	1	0	0	0	1	0	1	1	0	0	0	0	1.33	1.5
889	1	2	1	1	1	1	1	1	1	1	1	1	1	1	1	1	1	1	1	1	1	1	1	1	1	1	1	1	1	0	1	1	1	1	1	1	1	1	1	1	1	1	1	1	1	1	1	1.33	1
890	1	1	1	1	1	1	1	1	1	1	1	1	1	1	1	1	1	1	1	1	1	1	2	1	1	1	1	1	1	1	1	1	1	1	1	1	1	1	1	1	1	1	1	1	1	1	1	1	1
891	1	1	1	1	1	1	1	2	1	1	1	1	1	2	2	1	3	3	2	2	2	2	2	1	1	4	1	2	1	0	1	1	0	1	0	0	1	0	1	1	0	1	1	1	1	1	1	1	1.25
892	1	1	1	1	1	1	1	1	1	1	1	1	2	2	2	1	3	1	2	1	2	2	1	1	1	1	1	1	1	1	1	1	1	1	1	1	1	1	1	1	1	1	1	1	1	0	1	1	1
893	2	1	2	1	1	1	1	1	1	1	1	2	3	3	3	1	2	4	4	3	4	4	1	2	1	2	1	2	1	0	0	1	0	1	1	1	1	1	1	1	1	1	1	1	1	1	1	1.33	1
894	2	2	2	2	1	1	1	1	1	1	1	1	1	2	1	1	3	1	2	2	2	3	1	1	1	1	1	1	1	0	0	1	0	1	0	0	1	1	1	1	0	0	0	1	1	1	1	2	1
895	2	1	1	1	1	1	1	1	1	1	1	1	1	1	1	1	1	1	1	1	1	1	1	1	1	1	1	1	1	1	1	1	1	1	1	1	1	1	1	1	1	1	1	1	1	1	1	1	1
896	1	3	3	1	1	1	1	3	1	1	1	3	3	4	4	2	3	2	2	2	3	2	2	2	2	2	1	2	2	0	1	1	0	1	0	0	0	0	0	1	0	1	1	1	1	1	1	2.33	1.5
897	1	2	3	1	1	1	1	3	1	1	1	1	1	3	2	2	4	2	4	3	3	3	2	1	3	3	3	2	2	1	1	1	1	1	0	0	0	1	0	1	1	1	1	1	1	1	1	2	1.5
898	1	2	2	2	2	1	1	1	1	1	1	1	1	1	1	1	1	4	4	4	4	4	2	2	2	4	2	2	2	0	0	0	1	0	1	1	1	1	1	1	0	1	1	1	1	1	1	2	1.25
899	1	4	4	4	4	4	4	4	4	4	4	4	4	4	4	4	4	3	3	3	3	3	3	3	3	3	3	3	3	0	0	0	0	1	0	0	0	0	0	0	0	0	0	0	0	0	0	4	4
900	2	1	2	1	3	1	1	1	1	1	1	1	1	1	1	1	1	2	3	2	2	3	2	1	1	2	1	1	1	1	1	1	1	1	1	1	1	1	1	1	1	1	1	1	1	1	1	1.33	1.5
901	2	1	1	1	1	1	1	1	1	1	1	1	1	3	3	1	5	2	2	2	2	3	2	2	2	3	1	2	2	1	1	1	1	1	0	1	0	1	1	1	1	0	1	1	0	0	1	1	1
902	1	1	1	1	1	1	1	1	1	1	1	1	1	1	1	1	1	2	1	2	2	2	2	2	1	2	1	1	1	0	0	0	0	0	1	1	1	1	1	1	1	1	1	1	1	1	1	1	1
903	1	1	2	1	1	1	1	2	1	1	1	2	1	1	1	1	1	2	3	2	3	2	1	1	1	2	1	2	2	0	1	1	0	0	0	0	1	1	1	1	0	1	1	1	1	1	1	1.33	1.25
904	1	2	2	2	2	1	1	1	1	1	1	1	1	1	1	1	1	2	2	2	2	2	2	2	1	4	2	1	2	0	0	1	1	1	1	1	1	1	1	1	1	0	0	1	0	0	1	2	1.25
905	2	2	4	4	2	2	1	5	1	1	1	1	2	3	3	1	1	4	4	4	4	4	3	2	1	4	1	1	3	0	0	0	0	0	0	0	0	0	0	1	1	1	1	1	1	1	1	3.33	2.5
906	1	2	2	2	2	2	2	2	2	2	2	2	2	2	2	2	2	2	2	2	2	2	2	2	1	2	2	1	1	0	0	1	1	1	1	1	1	1	1	1	1	1	1	1	1	1	1	2	2
907	1	3	2	1	1	1	1	1	1	1	1	1	3	3	3	1	3	2	4	2	3	3	2	1	1	3	1	1	1	0	1	1	0	0	1	1	0	0	1	1	1	1	1	1	1	1	1	2	1
908	1	2	3	1	2	1	2	2	1	1	1	1	1	2	2	1	3	2	3	3	3	3	2	2	2	3	2	1	2	0	1	0	0	1	0	0	0	0	0	1	0	0	0	0	0	0	0	2	1.75
909	1	3	3	3	3	3	3	3	3	3	3	3	2	2	2	2	2	2	2	1	1	1	2	1	2	2	1	1	1	1	1	1	1	1	1	1	1	1	1	1	1	1	1	1	1	1	1	3	3
910	2	2	3	2	2	2	1	1	1	1	1	1	1	1	1	1	1	3	3	3	3	3	2	2	2	3	2	2	2	1	0	1	0	1	1	1	1	1	1	1	1	0	0	0	1	1	0	2.33	1.5
911	2	1	1	1	1	1	1	1	1	1	1	1	1	2	2	1	2	3	3	3	3	3	1	1	1	3	1	1	2	1	1	1	1	1	1	1	1	1	1	1	1	1	1	1	1	1	1	1	1
912	1	4	3	4	2	2	1	1	3	2	2	2	2	2	2	2	2	3	3	3	3	3	3	3	3	3	2	3	2	0	0	0	0	1	1	1	1	1	0	1	1	1	1	1	1	1	1	3.67	1.5
913	1	3	3	3	3	3	3	3	3	3	3	3	3	3	3	3	3	2	3	3	2	3	2	2	2	2	3	3	3	1	1	0	1	0	1	0	1	0	1	0	1	0	1	0	1	0	0	3	3
914	1	2	3	1	1	1	1	1	1	1	1	1	2	2	2	1	2	2	2	2	3	2	2	2	1	2	2	3	2	0	0	1	0	1	0	0	0	0	1	0	1	0	0	0	1	1	0	2	1
915	2	3	1	1	1	1	1	1	1	1	1	1	1	1	1	1	1	3	1	2	3	1	2	2	1	3	2	1	3	0	0	1	0	1	0	0	0	1	0	1	0	0	0	0	0	0	1	1.67	1
916	2	1	1	1	1	1	1	1	1	1	1	1	1	1	1	1	1	1	1	1	1	1	1	1	1	1	1	1	4	0	0	0	0	0	0	0	0	0	0	0	0	0	0	0	0	0	0	1	1
917	1	2	1	5	1	1	1	1	1	1	1	1	3	3	3	3	1	1	1	2	2	1	2	1	1	1	2	1	1	1	1	1	1	1	1	1	1	1	1	1	1	1	1	1	1	1	1	2.67	1
918	2	1	1	2	1	1	1	1	1	1	1	1	2	1	2	2	2	3	3	3	3	3	2	2	2	4	2	1	1	0	0	0	0	0	0	0	1	1	0	1	1	1	1	1	1	1	1	1.33	1
919	2	2	2	2	1	1	1	1	1	1	1	1	1	1	1	1	1	2	2	2	2	1	2	1	1	1	1	1	1	1	1	1	1	1	1	1	1	1	1	1	1	1	1	1	1	1	1	2	1
920	2	1	2	2	1	1	1	1	1	1	1	1	1	1	1	1	1	1	1	1	1	1	1	1	1	1	1	1	1	1	1	1	1	1	1	1	1	1	1	1	1	1	1	1	1	1	1	1.67	1
921	2	3	3	3	3	3	3	3	3	3	3	3	3	3	3	3	3	1	1	2	2	2	1	1	1	1	1	1	1	0	0	0	0	0	0	0	0	0	0	0	0	0	1	1	1	1	1	3	3
922	2	2	1	2	1	1	1	2	2	1	1	1	1	1	1	1	1	4	4	4	4	4	4	4	4	4	4	1	1	0	0	1	1	1	1	1	1	1	1	1	1	1	0	0	0	0	1	1.67	1.25
923	2	1	1	1	1	1	1	1	1	1	1	1	1	1	1	1	1	1	1	2	2	1	1	1	1	1	1	1	1	1	1	1	1	1	1	1	1	1	0	1	1	1	1	1	1	1	1	1	1
924	2	1	1	1	1	1	1	1	1	1	1	1	1	1	1	1	1	2	2	2	2	2	1	1	1	1	1	1	1	1	1	1	1	1	1	1	1	1	1	1	1	1	1	1	1	1	1	1	1
925	2	1	1	1	1	1	1	1	1	1	1	1	1	1	1	1	1	2	3	2	2	3	1	1	1	2	1	1	1	0	0	1	1	1	1	1	1	1	1	1	1	1	1	1	1	1	1	1	1
926	2	2	2	1	1	1	1	1	1	1	1	1	2	2	2	1	2	1	1	1	1	2	1	1	1	2	1	1	2	0	0	0	0	1	1	1	0	0	1	1	1	1	1	1	1	1	1	1.67	1
927	2	1	1	1	1	1	1	1	1	1	1	1	1	1	1	1	1	1	2	1	1	1	1	1	1	3	1	2	1	0	1	0	0	0	0	1	1	1	0	1	0	1	1	1	1	1	1	1	1
928	2	1	2	3	1	1	1	2	1	1	1	1	2	2	3	1	3	1	3	2	2	2	1	1	1	3	1	1	1	0	1	1	0	1	0	0	0	0	0	1	1	0	0	1	1	1	1	2	1.25
929	1	2	2	2	2	2	2	2	1	1	1	1	1	1	2	2	2	1	2	3	2	3	1	1	1	2	1	2	1	1	1	1	1	0	1	1	1	0	1	1	1	1	0	0	0	0	1	2	2
930	1	4	3	4	1	3	2	4	1	1	1	1	1	1	1	1	1	2	1	2	2	2	1	1	1	2	1	1	1	1	1	1	0	1	1	1	1	1	1	1	0	1	1	1	1	1	1	3.67	2.5
931	2	3	4	5	2	2	1	4	1	1	1	1	2	2	2	2	2	1	3	2	3	2	2	1	1	2	1	1	1	0	1	1	1	1	1	1	1	1	1	1	1	1	1	1	1	1	1	4	2.25
932	2	1	1	1	1	1	1	1	1	1	1	1	1	1	1	1	1	1	1	1	1	1	1	1	1	1	1	1	1	0	0	1	1	1	1	1	1	1	1	1	1	1	1	1	1	1	1	1	1
933	1	3	3	3	3	3	3	3	3	3	3	3	3	3	3	3	3	2	2	2	2	2	2	2	2	2	2	2	2	0	0	0	0	0	0	0	0	0	0	0	0	0	0	0	0	0	0	3	3
934	2	2	2	2	2	1	1	2	1	1	1	1	2	2	2	1	2	2	2	2	2	2	2	1	1	2	1	1	1	1	1	1	1	1	1	1	1	1	1	1	1	1	1	1	1	1	1	2	1.5
935	1	3	2	2	2	2	2	1	1	1	1	1	2	1	1	1	1	1	3	2	3	3	2	1	1	1	1	1	1	0	0	1	1	1	1	1	1	1	1	1	1	1	1	1	1	1	1	2.33	1.75
936	1	1	1	1	1	1	1	1	1	1	1	1	1	1	1	1	1	1	1	1	1	1	1	1	1	1	1	1	1	1	1	1	1	1	1	1	1	1	1	1	1	1	1	1	1	1	1	1	1
937	2	1	1	1	1	1	1	1	1	1	1	1	1	1	1	1	1	1	1	1	1	1	1	1	1	1	1	1	1	1	1	1	1	1	1	1	1	1	1	1	1	1	1	1	1	1	1	1	1
938	1	1	1	1	1	1	1	1	1	1	1	1	1	1	1	1	1	1	1	1	1	1	1	1	1	1	1	1	1	1	1	1	1	1	1	1	1	1	1	1	1	1	1	1	1	1	1	1	1
939	1	1	1	1	1	1	1	1	1	1	1	1	1	1	1	1	3	2	2	2	2	2	2	2	2	2	2	2	2	0	1	1	1	1	1	1	1	1	1	1	0	1	1	1	1	1	0	1	1
940	1	1	1	1	1	1	1	1	1	1	1	1	1	1	1	1	1	4	4	4	4	4	1	1	1	1	1	1	1	1	1	1	1	1	1	1	1	1	1	1	1	1	1	1	1	1	1	1	1
941	1	1	2	1	1	1	1	1	1	1	1	1	1	1	1	1	1	2	3	3	3	3	2	3	2	3	2	2	2	1	1	1	1	1	1	1	1	1	1	1	1	1	0	1	1	1	1	1.33	1
942	2	1	1	1	1	1	1	1	1	1	1	1	1	1	1	1	1	1	1	1	2	1	1	1	1	2	1	2	1	0	1	1	0	1	0	0	1	1	1	1	0	1	1	1	1	1	1	1	1
943	1	1	1	1	1	1	1	1	1	1	1	1	1	1	1	1	1	4	4	4	4	4	3	4	1	4	4	2	3	0	0	0	0	0	0	0	0	0	0	1	1	1	1	0	0	0	0	1	1
944	1	1	1	4	1	1	1	1	1	1	1	4	2	2	4	1	1	4	4	4	4	4	1	1	3	3	2	1	2	0	1	0	1	1	1	1	1	1	1	1	1	1	1	1	1	1	1	2	1
945	2	2	3	2	2	2	1	1	1	1	1	1	2	2	1	1	1	2	2	2	2	1	1	1	1	2	1	1	1	1	1	1	1	1	1	1	1	1	1	1	1	0	1	1	0	0	1	2.33	1.5
946	2	2	2	2	3	2	2	3	2	1	2	2	2	2	2	2	3	4	3	2	4	4	1	2	2	3	2	2	2	1	1	0	1	1	1	1	1	1	1	1	1	1	1	1	1	1	1	2	2.5
947	1	2	3	1	1	1	1	1	1	1	1	1	1	1	1	1	1	1	1	2	2	1	1	1	1	2	1	1	1	0	0	1	1	1	1	1	1	1	1	1	1	1	1	1	1	1	1	2	1
948	2	2	2	2	1	1	1	2	1	1	1	1	2	2	2	1	1	2	2	2	1	2	1	1	1	2	2	1	1	1	1	1	1	1	1	1	1	1	1	1	1	1	1	1	1	1	1	2	1.25
949	2	1	2	1	1	1	1	2	1	1	1	1	2	2	2	2	3	2	2	2	2	2	2	1	1	3	1	2	1	0	0	1	0	0	0	0	0	0	0	1	1	0	0	1	0	0	0	1.33	1.25
950	2	2	2	1	1	1	1	1	1	1	1	1	1	2	2	1	2	2	2	2	1	2	1	1	1	1	1	1	1	0	1	1	1	1	1	1	1	1	1	1	1	1	1	1	1	1	1	1.67	1
951	1	1	1	1	1	1	1	1	1	1	1	1	1	1	1	1	1	1	1	1	1	1	1	1	1	1	1	1	1	1	1	0	0	0	0	0	0	0	0	0	0	0	0	0	0	0	0	1	1
952	2	1	2	3	2	1	1	2	1	1	1	2	2	3	3	3	3	2	3	2	3	3	3	1	4	3	3	2	3	1	1	1	1	1	1	1	1	1	1	1	1	1	1	1	1	1	1	2	1.5
953	1	1	1	1	1	1	1	1	1	1	1	1	1	1	1	1	1	2	1	1	1	1	1	1	1	1	1	1	1	1	1	1	1	1	1	1	1	1	1	1	1	1	1	1	1	1	1	1	1
954	2	1	1	1	1	1	1	1	1	1	1	1	2	1	1	1	1	2	2	3	2	2	1	2	1	2	1	1	1	0	1	1	0	1	1	1	1	1	1	1	1	1	1	1	1	1	1	1	1
955	2	1	1	1	1	1	1	1	1	1	1	1	1	1	1	1	1	2	3	3	3	3	2	1	1	2	1	1	1	1	1	1	1	1	1	1	1	1	1	1	1	1	1	1	1	1	1	1	1
956	1	2	3	5	1	2	1	4	1	3	1	2	1	1	1	1	3	1	4	4	4	4	4	3	1	4	1	3	4	1	1	1	0	1	1	1	1	1	1	1	1	1	1	1	1	1	1	3.33	2
957	1	1	1	1	1	1	1	1	1	1	1	1	2	1	2	1	2	3	4	3	3	3	1	1	1	3	1	1	1	0	1	1	1	1	1	1	1	1	1	1	0	1	1	1	1	1	0	1	1
958	2	2	2	2	2	2	2	2	2	2	2	2	2	2	2	2	2	2	2	2	2	2	2	1	1	1	1	1	1	1	1	1	1	1	1	1	1	1	1	1	1	1	1	1	1	1	1	2	2
959	2	3	3	3	1	1	1	1	1	1	1	1	2	2	2	2	2	2	2	2	2	2	1	1	1	1	1	1	1	0	0	1	1	1	1	1	1	1	1	1	1	1	1	1	1	1	1	3	1
960	2	5	2	2	1	2	1	2	1	1	1	1	2	1	1	1	2	1	2	1	2	2	1	1	1	2	1	1	1	1	1	1	1	1	1	1	1	1	1	1	1	1	1	1	1	1	1	3	1.5
961	2	2	2	2	2	2	2	2	2	2	2	2	2	1	2	1	3	3	3	4	3	3	1	1	2	2	2	3	1	1	1	1	0	1	0	0	0	1	1	1	1	0	0	1	0	1	0	2	2
962	2	1	1	1	1	1	1	1	1	1	1	1	2	2	2	1	1	1	1	1	1	1	1	1	1	1	1	1	1	1	1	1	1	1	1	1	1	1	1	1	1	1	1	1	1	1	1	1	1
963	2	3	2	3	3	2	2	3	1	1	1	1	2	1	1	1	1	1	2	2	2	2	1	1	1	2	1	1	1	0	1	1	0	1	1	1	0	1	0	1	1	1	1	1	1	1	1	2.67	2.5
964	2	1	2	2	1	1	1	1	1	1	1	1	2	2	2	2	1	2	2	2	1	2	1	1	1	1	1	1	1	1	1	1	1	1	1	1	1	1	1	1	1	1	1	1	1	1	1	1.67	1
965	2	2	1	2	1	1	1	1	2	1	1	1	2	2	2	2	3	1	2	2	2	2	2	1	2	3	1	2	1	0	1	0	0	0	1	1	1	1	1	1	1	1	1	1	1	1	1	1.67	1
966	1	5	4	4	4	4	1	1	1	1	1	1	1	1	1	1	1	1	1	1	1	1	1	1	1	1	1	1	1	1	1	1	1	1	1	1	1	1	1	1	1	1	1	1	1	1	1	4.33	2.5
967	1	5	5	5	5	5	5	4	5	5	4	4	4	5	4	4	5	4	4	2	4	4	2	4	4	4	2	3	3	1	1	1	0	1	1	0	0	1	1	1	0	1	1	0	1	1	1	5	4.75
968	2	3	2	3	3	3	2	2	2	1	1	1	2	2	2	1	3	2	3	1	1	2	1	1	1	1	1	1	1	0	1	1	0	0	0	1	0	0	1	1	0	0	0	1	0	0	1	2.67	2.5
969	2	1	2	1	1	1	1	1	1	1	1	1	1	1	1	1	1	1	2	2	2	2	3	1	1	3	1	2	1	1	1	1	1	1	1	1	0	1	1	1	0	1	1	1	1	0	1	1.33	1
970	1	2	1	1	1	1	1	1	1	1	1	1	2	2	3	1	1	2	2	1	2	1	2	1	1	2	1	1	1	1	1	1	1	1	1	1	1	1	0	1	1	1	1	1	1	1	1	1.33	1
971	2	2	2	3	1	1	1	1	1	1	1	1	1	1	1	1	1	1	2	2	2	2	1	1	1	3	1	1	1	0	1	1	1	1	1	1	1	1	1	1	0	1	1	1	1	1	1	2.33	1
972	2	1	1	1	1	1	1	1	1	1	1	1	1	1	1	1	1	1	2	2	1	1	1	1	1	2	1	2	1	1	1	1	1	1	1	1	1	1	1	1	1	1	1	1	1	1	1	1	1
973	2	1	2	1	1	1	1	1	1	1	1	1	1	1	1	1	1	1	2	1	2	1	2	1	1	2	1	1	1	1	1	1	1	1	1	1	0	1	1	1	1	1	1	1	1	1	1	1.33	1
974	1	1	1	1	1	1	1	1	1	1	1	1	3	3	2	1	2	2	2	2	2	2	2	2	2	2	2	2	2	0	0	0	0	0	0	0	0	0	0	0	0	0	0	0	0	0	0	1	1
975	1	2	2	2	2	2	3	2	2	2	2	2	2	2	2	2	2	2	3	2	3	2	2	2	1	2	2	2	2	0	0	0	0	0	1	1	1	1	1	1	1	1	1	1	1	1	1	2	2.25
976	2	2	3	5	1	1	1	1	1	1	1	1	1	1	1	1	2	1	1	2	2	2	1	1	1	2	2	2	1	0	0	0	0	0	0	0	0	0	0	1	1	1	1	1	0	0	1	3.33	1
977	1	2	2	2	2	2	2	2	2	2	2	2	2	2	2	2	2	2	1	1	2	2	2	2	2	2	2	2	2	1	1	0	0	0	1	0	1	1	1	1	1	1	1	1	1	1	1	2	2
978	1	4	4	4	4	1	1	1	1	1	1	1	1	2	1	1	1	2	3	2	3	3	2	3	2	2	2	2	2	0	0	0	0	0	0	0	0	0	0	0	0	0	0	0	0	0	0	4	1.75
979	1	1	1	1	1	1	1	1	1	1	1	1	1	1	1	1	1	1	1	1	1	1	1	1	1	1	1	1	1	1	1	1	1	1	1	1	1	1	1	1	1	1	1	1	1	1	1	1	1
980	1	1	2	2	1	1	1	1	1	1	2	2	3	3	3	2	3	2	2	1	1	3	2	1	2	2	1	2	1	0	1	1	1	1	0	0	0	1	0	1	0	0	0	0	0	1	1	1.67	1
981	1	1	1	1	1	1	1	1	1	1	1	2	2	2	2	2	2	2	2	1	1	2	2	1	1	1	1	1	1	1	1	1	1	1	1	1	1	1	1	1	1	1	1	1	1	1	1	1	1
982	2	1	1	1	1	1	1	1	1	1	1	1	1	1	1	1	1	2	3	1	3	2	1	1	1	1	1	1	1	1	1	1	1	1	1	1	1	1	1	1	1	1	1	1	1	1	1	1	1
983	2	3	3	3	3	3	3	3	3	3	3	3	3	3	3	3	3	2	2	2	2	2	2	2	2	2	2	2	2	0	0	0	0	0	0	0	0	0	0	0	0	0	0	0	0	0	0	3	3
984	1	1	1	1	1	1	1	1	1	1	1	1	2	2	2	1	2	3	3	2	2	3	1	2	1	3	1	1	1	1	0	1	0	1	1	1	1	0	0	1	1	1	1	1	1	1	1	1	1
985	1	1	2	3	1	1	1	2	1	1	1	1	2	2	3	2	3	2	3	3	3	3	3	2	3	3	2	1	2	0	0	1	0	1	1	0	0	1	1	1	0	0	0	1	1	0	1	2	1.25
986	2	2	3	1	1	1	1	1	1	1	3	1	2	2	2	1	2	2	1	1	2	1	2	1	1	3	2	1	1	1	0	0	0	1	0	0	1	1	1	1	1	1	1	1	1	1	1	2	1
987	2	2	3	1	1	1	1	1	1	1	1	1	2	2	2	1	2	2	2	2	2	2	1	1	1	3	2	2	1	0	0	1	0	1	1	1	1	0	0	1	1	1	1	1	1	1	1	2	1
[truncated: 8 more columns]

## Sheet: Sheet2
XB			XB	XKXZ	JTLY	BBWH	MMWH	DSZN	BJGB	XXCJ	LAJL	FMHY	QZFL	FLSJ1	FLSJ2	FLSJ3	FLSJ4	SMZD1	SMZD2	SMZD3	SMZD4	SMZD5	SMPL	SMSC	SJYL1	SJYL2	SJYL3	SJYL4	SJYL5	SJYL6	FXXL1	FXXL2	FXXL3	FXQF1	FXQF2	FXQF3	FXQF4	FXXY1	FXXY2	FXXY3	FXXY4	FXJC1	FXJC2	FXJC3	FXJC4	FXJC5	XWXJ1	XWXJ2	XWJJ1
XKXZ
JTLY
BBWH
MMWH
DSZN
BJGB
XXCJ
LAJL
FMHY
QZFL
FLSJ1
FLSJ2
FLSJ3
FLSJ4
SMZD1
SMZD2
SMZD3
SMZD4
SMZD5
SMPL
SMSC
SJYL1
SJYL2
SJYL3
SJYL4
SJYL5
SJYL6
FXXL1
FXXL2
FXXL3
FXQF1
FXQF2
FXQF3
FXQF4
FXXY1
FXXY2
FXXY3
FXXY4
FXJC1
FXJC2
FXJC3
FXJC4
FXJC5
XWXJ1
XWXJ2
XWJJ1
XWJJ2
XWJJ3
XWJJ4
XWGT1
XWGT2
XWGT3
LXPG1
LXPG2
LXPG3
LXPG4
LXPG5
V63
LXPG6
LXPG7
LXPG8
LXPG9
LXPG10
LXPG11
CSQJ1
CSQJ2
CSQJ3
CSXX1
CSQJ4
CSXX2
CSQJ5
CSXX3
FCXS1
FCYZ1
FCXS2
FCXS3
FCYZ2
FCXS4
FCXS5
FCYZ3
FCYZ4
FCXS6
FCYZ5
V89
FCZF1
FCZF2
FCJJ1
FCJJ2
FCZF3
FCXG1
FCJJ3
FCXG2
FCJJ4
FCXG3
FCXG4
FCXG5
DAYL1
DAJL1
DAYY1
DAJL2
DAYY2
DAYL2
DAJL3
DAYL3
DAJL4
DAYY3
DAYL4
DAYL5
DAYY4
DAYL6
DAJL5
V117
DAYY5
DAYY6
DAYL7
DAJL6
DAJL7
DAYY7
QXBA1
QXBA2
QXBA3
QXDY1
QXDY2
QXDY3
QXDY4
QXDY5
QXDY6
QXDL1
QXDL2
QXDL3
QXDL4
QXDL5
QXBM1
QXBM2
QXBM3
QXBM4
RJRJ1
RJRJ2
V144
RJRJ3
RJRJ4
RJRJ5
RJLG1
RJLG2
RJLG3
RJZZ1
RJZZ2
RJZZ3
RJZZ4
RJXF1
RJXF2
RJXF3
RJXF4
RJXF5
RJXF6
ZWJD1
ZWJD2
ZWJD3
ZWJD4
ZWJD5
ZWYN1
ZWYN2
ZWYN3
SJYL
FXXL
FXQF
FXXY
FXJC
XWXJ
XWJJ
XWGT
LXPG
CSQJ
CSXX
FCXS
FCYZ
FCZF
FCJJ
FCXG
JJFCSW
XJFCSW
DAYL
DAJL
DAYY
QXBA
QXDY
QXDL
QXBM
RJRJ
RJLG
RJZZ
RJXF
ZWJD
ZWYN
QXAQ
RJAQ
ZWAQ
FZ
ZXFXBL
CSKJ
LXPGZF
LXFZ
RES_1
DASS
[truncated: 158 more columns]
